# Supplementary material for: Delayed differentiation of vaginal and uterine microbiomes in dairy cows developing postpartum endometritis
Source: PLoS One. 2019 Jan 10;14(1):e0200974. doi: 10.1371/journal.pone.0200974 (PMC6328119; doi:10.1371/journal.pone.0200974)
Supplement: S1 Table — This document contains links to the following tables: 1) Sample metadata, 2) Animals, sites and times of sampling and analyses, 3) Terminal restriction fragments, 4) Resemblance matrix and 5) Groups centroids matrix. (XLSX) [file pone.0200974.s001.xlsx]

## Sheet: Cover Page
	Supporting information Table S1
	Delayed differentiation of vaginal and uterine microbiomes in dairy cows developing postpartum endometritis
	Raúl Miranda-CasoLuengo1¶*, Junnan Lu1¶,#a, Erin J. Williams2¶,#b*, Aleksandra A. Miranda-CasoLuengo1,#c, Stephen D. Carrington2, Alexander C.O. Evans3, Wim G. Meijer1
	1 UCD School of Biomolecular and Biomedical Science and UCD Conway Institute, University College Dublin, Dublin 4, Ireland.
	2 Veterinary Sciences Centre, UCD School of Veterinary Medicine, University College Dublin, Dublin 4, Ireland.
	3 UCD School of Agriculture and Food Science, University College Dublin, Dublin 4, Ireland.
	#a Current Address: Pediatrics-Infectious Diseases, Medical School, University of Michigan, Ann Arbor, MI, USA.
	#b Current Address: The Roslin Institute and Royal (Dick) School of Veterinary Studies, University of Edinburgh, Easter Bush Campus, Midlothian, Scotland, EH25 9RG.
	#c Current Address: Moyne Institute of Preventive Medicine, Department of Microbiology, Trinity College Dublin, Dublin 2, Ireland.
	*Corresponding authors
	E-mail: miranda.raul@ucd.ie (RMC) and erin.williams@ed.ac.uk (EJW)
	¶These authors contributed equally to this work

## Sheet: Sample Metadata
Sample Metadata				Return to Cover Page
Miranda-CasoLuengo,R. et. al. (2018) Delayed differentiation of vaginal and uterine microbiomes in dairy cows developing postpartum endometritis
Cow	Sample_ID	Sampling site	Sampling daya	Groupb
N174	N174VPc	Vagina	Pc	Healthy
N174	N174V7	Vagina	7	Healthy
N174	N174U7	Uterus	7	Healthy
N174	N174U50	Uterus	50	Healthy
N200	N200U7	Uterus	7	Healthy
N200	N200V21	Vagina	21	Healthy
N200	N200U21	Uterus	21	Healthy
N200	N200V50	Vagina	50	Healthy
N219	N219VPc	Vagina	Pc	Endometritis
N219	N219V7	Vagina	7	Endometritis
N219	N219U7	Uterus	7	Endometritis
N219	N219V21	Vagina	21	Endometritis
N219	N219U21	Uterus	21	Endometritis
N233	N233VPc	Vagina	Pc	Healthy
N233	N233V7	Vagina	7	Healthy
N233	N233U21	Uterus	21	Healthy
N233	N233U50	Uterus	50	Healthy
N304	N304VPc	Vagina	Pc	Healthy
N304	N304V7	Vagina	7	Healthy
N304	N304U21	Uterus	21	Healthy
N320	N320VPc	Vagina	Pc	Healthy
N320	N320V7	Vagina	7	Healthy
N320	N320U7	Uterus	7	Healthy
N320	N320V50	Vagina	50	Healthy
N320	N320U50	Uterus	50	Healthy
N322	N322VPc	Vagina	Pc	Healthy
N322	N322V7	Vagina	7	Healthy
N322	N322U7	Uterus	7	Healthy
N322	N322V21	Vagina	21	Healthy
N322	N322U21	Uterus	21	Healthy
N324	N324VPc	Vagina	Pc	Healthy
N324	N324V7	Vagina	7	Healthy
N324	N324U7	Uterus	7	Healthy
N324	N324V21	Vagina	21	Healthy
N324	N324U21	Uterus	21	Healthy
N324	N324V50	Vagina	50	Healthy
N324	N324U50	Uterus	50	Healthy
N356	N356VPc	Vagina	Pc	Healthy
N356	N356V7	Vagina	7	Healthy
N356	N356U7	Uterus	7	Healthy
N356	N356U21	Uterus	21	Healthy
N360	N360VPc	Vagina	Pc	Healthy
N360	N360V7	Vagina	7	Healthy
N360	N360V21	Vagina	21	Healthy
N360	N360U21	Uterus	21	Healthy
N360	N360V50	Vagina	50	Healthy
N360	N360U50	Uterus	50	Healthy
N424	N424VPc	Vagina	Pc	Endometritis
N424	N424V7	Vagina	7	Endometritis
N424	N424U7	Uterus	7	Endometritis
N424	N424V21	Vagina	21	Endometritis
N424	N424U21	Uterus	21	Endometritis
N424	N424U50	Uterus	50	Endometritis
N495	N495VPc	Vagina	Pc	Healthy
N495	N495V7	Vagina	7	Healthy
N495	N495V21	Vagina	21	Healthy
N495	N495U21	Uterus	21	Healthy
N678	N678V7	Vagina	7	Healthy
N678	N678U7	Uterus	7	Healthy
N678	N678V21	Vagina	21	Healthy
N697	N697VPc	Vagina	Pc	Healthy
N697	N697V7	Vagina	7	Healthy
N697	N697U7	Uterus	7	Healthy
N697	N697V21	Vagina	21	Healthy
N697	N697V50	Vagina	50	Healthy
N697	N697U50	Uterus	50	Healthy
N7149	N7149VPc	Vagina	Pc	Healthy
N7149	N7149U7	Uterus	7	Healthy
N7149	N7149U21	Uterus	21	Healthy
N7149	N7149V50	Vagina	50	Healthy
P135	P135VPc	Vagina	Pc	Endometritis
P135	P135V7	Vagina	7	Endometritis
P135	P135V21	Vagina	21	Endometritis
P135	P135U21	Uterus	21	Endometritis
P135	P135V50	Vagina	50	Endometritis
P1452	P1452VPc	Vagina	Pc	Endometritis
P1452	P1452V7	Vagina	7	Endometritis
P1452	P1452U7	Uterus	7	Endometritis
P1452	P1452U21	Uterus	21	Endometritis
P151	P151VPc	Vagina	Pc	Endometritis
P151	P151U7	Uterus	7	Endometritis
P151	P151U21	Uterus	21	Endometritis
P158	P158VPc	Vagina	Pc	Healthy
P158	P158V7	Vagina	7	Healthy
P158	P158U7	Uterus	7	Healthy
P195	P195VPc	Vagina	Pc	Endometritis
P195	P195V7	Vagina	7	Endometritis
P195	P195V21	Vagina	21	Endometritis
P195	P195U21	Uterus	21	Endometritis
P195	P195V50	Vagina	50	Endometritis
P195	P195U50	Uterus	50	Endometritis
P199	P199U7	Uterus	7	Endometritis
P199	P199V21	Vagina	21	Endometritis
P199	P199V50	Vagina	50	Endometritis
P199	P199U50	Uterus	50	Endometritis
P374	P374VPc	Vagina	Pc	Endometritis
P374	P374U7	Uterus	7	Endometritis
P374	P374V21	Vagina	21	Endometritis
P374	P374U21	Uterus	21	Endometritis
P374	P374V50	Vagina	50	Endometritis
P374	P374U50	Uterus	50	Endometritis
P59	P59V7	Vagina	7	Endometritis
P59	P59V21	Vagina	21	Endometritis
P598	P598VPc	Vagina	Pc	Healthy
P598	P598V7	Vagina	7	Healthy
P598	P598U7	Uterus	7	Healthy
P61	P61VPc	Vagina	Pc	Healthy
P61	P61V7	Vagina	7	Healthy
P71	P71VPc	Vagina	Pc	Healthy
P71	P71V7	Vagina	7	Healthy
P71	P71U7	Uterus	7	Healthy
P77	P77V7	Vagina	7	Healthy
P77	P77U7	Uterus	7	Healthy
P77	P77V21	Vagina	21	Healthy
P77	P77U21	Uterus	21	Healthy
P790	P790VPc	Vagina	Pc	Healthy
P790	P790V7	Vagina	7	Healthy
P790	P790U7	Uterus	7	Healthy
T198	T198VPc	Vagina	Pc	Healthy
T198	T198V7	Vagina	7	Healthy
T198	T198U7	Uterus	7	Healthy
T198	T198V50	Vagina	50	Healthy
T198	T198U50	Uterus	50	Healthy
T203	T203VPc	Vagina	Pc	Endometritis
T203	T203V7	Vagina	7	Endometritis
T203	T203U7	Uterus	7	Endometritis
T203	T203V50	Vagina	50	Endometritis
T203	T203U50	Uterus	50	Endometritis
T313	T313V7	Vagina	7	Healthy
T313	T313U21	Uterus	21	Healthy
T321	T321VPc	Vagina	Pc	Endometritis
T321	T321V7	Vagina	7	Endometritis
T357	T357VPc	Vagina	Pc	Healthy
T357	T357V7	Vagina	7	Healthy
T357	T357U7	Uterus	7	Healthy
T357	T357V21	Vagina	21	Healthy
T357	T357V50	Vagina	50	Healthy
T357	T357U50	Uterus	50	Healthy
T362	T362V7	Vagina	7	Healthy
T362	T362U7	Uterus	7	Healthy
T362	T362V21	Vagina	21	Healthy
T362	T362U21	Uterus	21	Healthy
T362	T362U50	Uterus	50	Healthy
T367	T367V7	Vagina	7	Endometritis*
T367	T367U7	Uterus	7	Endometritis*
T367	T367V21	Vagina	21	Endometritis*
T367	T367U21	Uterus	21	Endometritis*
T367	T367V50	Vagina	50	Endometritis*
T367	T367U50	Uterus	50	Endometritis*
T379	T379VPc	Vagina	Pc	Healthy
T379	T379V7	Vagina	7	Healthy
T379	T379U7	Uterus	7	Healthy
T379	T379V21	Vagina	21	Healthy
T379	T379U21	Uterus	21	Healthy
T379	T379V50	Vagina	50	Healthy
T379	T379U50	Uterus	50	Healthy
T381	T381VPc	Vagina	Pc	Endometritis
T381	T381V7	Vagina	7	Endometritis
T381	T381U7	Uterus	7	Endometritis
T381	T381V50	Vagina	50	Endometritis
T381	T381U50	Uterus	50	Endometritis
T403	T403VPc	Vagina	Pc	Endometritis*
T403	T403V7	Vagina	7	Endometritis*
T403	T403U7	Uterus	7	Endometritis*
T403	T403V21	Vagina	21	Endometritis*
T404	T404VPc	Vagina	Pc	Endometritis*
T404	T404V7	Vagina	7	Endometritis*
T404	T404U7	Uterus	7	Endometritis*
T404	T404V21	Vagina	21	Endometritis*
T404	T404U21	Uterus	21	Endometritis*
T404	T404V50	Vagina	50	Endometritis*
T404	T404U50	Uterus	50	Endometritis*
T433	T433VPc	Vagina	Pc	Endometritis
T433	T433V7	Vagina	7	Endometritis
T433	T433U7	Uterus	7	Endometritis
T433	T433V21	Vagina	21	Endometritis
T433	T433U21	Uterus	21	Endometritis
T433	T433U50	Uterus	50	Endometritis
T456	T456V7	Vagina	7	Healthy
T456	T456U7	Uterus	7	Healthy
T456	T456V21	Vagina	21	Healthy
T456	T456U21	Uterus	21	Healthy
T456	T456V50	Vagina	50	Healthy
T456	T456U50	Uterus	50	Healthy
T4590	T4590U7	Uterus	7	Endometritis
T4590	T4590V21	Vagina	21	Endometritis
T4590	T4590U21	Uterus	21	Endometritis
T4590	T4590V50	Vagina	50	Endometritis
T4590	T4590U50	Uterus	50	Endometritis
T462	T462VPc	Vagina	Pc	Endometritis
T462	T462V7	Vagina	7	Endometritis
T462	T462U7	Uterus	7	Endometritis
T462	T462V21	Vagina	21	Endometritis
T462	T462U21	Uterus	21	Endometritis
T4654	T4654V50	Vagina	50	Endometritis
T4654	T4654U50	Uterus	50	Endometritis
T468	T468VPc	Vagina	Pc	Endometritis
T468	T468V7	Vagina	7	Endometritis
T468	T468U7	Uterus	7	Endometritis
T468	T468V21	Vagina	21	Endometritis
T468	T468U21	Uterus	21	Endometritis
T468	T468V50	Vagina	50	Endometritis
T468	T468U50	Uterus	50	Endometritis
T475	T475VPc	Vagina	Pc	Endometritis
T475	T475V21	Vagina	21	Endometritis
T475	T475U21	Uterus	21	Endometritis
T475	T475V50	Vagina	50	Endometritis
T477	T477VPc	Vagina	Pc	Healthy
T477	T477V7	Vagina	7	Healthy
T477	T477U7	Uterus	7	Healthy
T477	T477V21	Vagina	21	Healthy
T477	T477U21	Uterus	21	Healthy
T477	T477U50	Uterus	50	Healthy
T752	T752VPc	Vagina	Pc	Endometritis
T752	T752V7	Vagina	7	Endometritis
T752	T752U7	Uterus	7	Endometritis
T752	T752V50	Vagina	50	Endometritis
a Samples taken at 7 days precalving (Pc), 7, 21 and 50 days postpartum.
b Grouping is based on assessment of the vaginal mucus score at 21 DPP or after. Starred assignments correspond to cows classified as borderline endometritis as explained in the tab "Animals, sites, times and analyses".

## Sheet: Animals, sites, times, analyses
Animals, sites and times of sampling and analyses												Return to Cover Page
Miranda-CasoLuengo,R. et. al. (2018) Delayed differentiation of vaginal and uterine microbiomes in dairy cows developing postpartum endometritis
Cow	Clinical assignmenta	Samplesb	Vaginac					Uterusc				VU Pairsd	Pyrosequencede
			Pc	7	21	50		7	21	50
N324	Healthy	7	1	1	1	1		1	1	1		3	yes
T379	Healthy	7	1	1	1	1		1	1	1		3
T404	Endometritis*	7	1	1	1	1		1	1	1		3	yes
T468	Endometritis	7	1	1	1	1		1	1	1		3
T456	Healthy	6	f	1	1	1		1	1	1		3	yes
T367	Endometritis*	6	f	1	1	1		1	1	1		3	yes
N697	Healthy	6	1	1	1	1		1	f	1		2	yes
T357	Healthy	6	1	1	1	1		1	f	1		2
T198	Healthy	5	1	1	h	1		1	f	1		2	yes
N320	Healthy	5	1	1	f	1		1	f	1		2	yes
T203	Endometritis	5	1	1	f	1		1	f	1		2
T381	Endometritis	5	1	1	f	1		1	f	1		2	yes
T477	Healthy	6	1	1	1	f		1	1	1		2
N424	Endometritis	6	1	1	1	h		1	1	1		2	yes
T433	Endometritis	6	1	1	1	i		1	1	1		2
T362	Healthy	5	f	1	1	i		1	1	1		2	yes
N322	Healthy	5	1	1	1	g		1	1	h		2	yes
N219	Endometritis	5	1	1	1	f		1	1	f		2
T462	Endometritis	5	1	1	1	j		1	1	f		2	yes
P77	Healthy	4	g	1	1	g		1	1	k		2	yes
N174	Healthy	4	1	1	g	g		1	g	1		1	yes
N356	Healthy	4	1	1	g	f		1	1	f		1	yes
P1452	Endometritis	4	1	1	g	h		1	1	k		1	yes
T752	Endometritis	4	1	1	f	1		1	f	h		1	yes
T403	Endometritis*	4	1	1	1	f		1	g	f		1	yes
N678	Healthy	3	i	1	1	f		1	i	f		1	yes
P158	Healthy	3	1	1	k	f		1	f	f		1	yes
P598	Healthy	3	1	1	h	k		1	h	k		1	yes
P71	Healthy	3	1	1	f	k		1	f	h		1	yes
P790	Healthy	3	1	1	h	f		1	h	f		1	yes
N360	Healthy	6	1	1	1	1		g	1	1		2	yes
P195	Endometritis	6	1	1	1	1		g	1	1		2
P374	Endometritis	6	1	g	1	1		1	1	1		2
T4590	Endometritis	5	f	h	1	1		1	1	1		2
P199	Endometritis	4	k	g	1	1		1	k	1		1
T4654	Endometritis	2	h	h	f	1		h	f	1		1
P135	Endometritis	5	1	1	1	1		f	1	g		1	yes
N495	Healthy	4	1	1	1	g		g	1	f		1	yes
T475	Endometritis	4	1	f	1	1		f	1	f		1
N200	Healthy	4	f	j	1	1		1	1	g		1
N233	Healthy	4	1	1	g	g		j	1	1		1	yes
N304	Healthy	3	1	1	h	f		g	1	f		0	yes
P59	Endometritis	2	g	1	1	f		g	f	f		0	yes
T313	Healthy	2	f	1	g	f		g	1	f		0	yes
P61	Healthy	2	1	1	h	k		g	h	k		0
T321	Endometritis	2	1	1	g	g		g	g	k		0
P151	Endometritis	3	1	g	g	k		1	1	k		0
N7149	Healthy	4	1	j	i	1		1	1	i		0
a Clinical assignments were made retrospectively from the assessment of vaginal mucus as defined by Sheldon et. al. (2006). Vaginal mucus scores (VMS) of 3 at 21 DPP or ≥2 after 26 DPP were used as cut-offs for the assignment of endometritis. * These assignments did not meet the Sheldon definition but were considered borderline given that they produced a VMS of 3 at 7 and 14 DPP and VMS of 2 at 2…
b Number of duplicate samples collected and successfully analysed by TRFLP.
c Site and time of sampling. Numbers below the site of calving show the day of sampling postpartum. Precalving (Pc) swabs were only collected from vagina. Duplicate samples that were succesfully analysed are denoted by 1.
d Pairs of vaginal and uterine samples for each animal are indicated by colour. Yellow, 7 DPP; Green, 21 DPP and Blue, 50 DPP.
e Vaginal samples at 7 DPP that were subject to pyrosequencing.
f-k Missing samples due to: f Swabs not collected; g One replicate failed to produce TRF data; h Failure to produce PCR product; i None of the TRF matched between the biological replicates; j Failure to produce TRFLP data; k Loss during DNA isolation
References
Sheldon IM, Lewis GS, LeBlanc S, Gilbert RO. Defining postpartum uterine disease in cattle. Theriogenology. 2006; 65: 1516-1530.
Williams EJ, Fischer DP, Pfeiffer DU, England GC, Noakes DE, Dobson H, Sheldon IM. Clinical evaluation of postpartum vaginal mucus reflects uterine bacterial infection and the immune response in cattle. Theriogenology. 2005; 63: 102-117.

## Sheet: TRF
Terminal restriction fragments											Return to Cover Page
Miranda-CasoLuengo,R. et. al. (2018) Delayed differentiation of vaginal and uterine microbiomes in dairy cows developing postpartum endometritis
TRF (bp)	N219VPC	N219U7	N219V7	N219U21	N219V21	N424VPC	N424U7	N424V7	N424U21	N424V21	N424U50	P135VPC	P135V7	P135U21	P135V21	P135V50	P1452VPC	P1452U7	P1452V7	P1452U21	P151VPC	P151U7	P151U21	P195VPC	P195V7	P195U21	P195V21	P195U50	P195V50	P199U7	P199V21	P199U50	P199V50	P374VPC	P374U7	P374U21	P374V21	P374U50	P374V50	P59V7	P59V21	T203VPC	T203U7	T203V7	T203U50	T203V50	T321VPC	T321V7	T367U7
50	1.35161	0	0	0	0	0	0	0	0	0	0	0	0	0	0	0	0	0	0	0	0	0	0	0	0	0	0	0	0	0	0	0	0	0	0	0	0	0	0	0	0	0	0	0	0	0	0	0	0
51	0	0	0	0	0	0	0	0	0	0	0	3.81169	0	0	0	0	0	0	0	0	0	0	0	0	0	0	0	0	0	0	0	0	0	0	0	0	0	0	0	0	0	0	0	0	0	0	0	1.80428	0
52	1.98358	0	0	0	0	0	0	0	0	0	2.12262	0	0	0	0	0	0	0	0	2.07621	0	2.96197	0	0	0	0	0	0	0	1.54223	0	0	0	0	0	0	0	0	0	0	0	2.67986	0	0	0	0	1.80942	0	0
53	0	0	0	0	0	0	0	0	0	0	1.79223	0	0	1.3775	0	0	0	0	0	0	0	0	3.20466	0	0	0	0	0	0	0	0	0	0	0	0	0	0	0	0	0	0	0	0	0	1.59441	0	0	1.93268	0
54	1.27915	0	0	0	0	0	0	0	0	0	0	0	0	0	0	0	0	0	2.98851	0	0	0	0	0	0	0	0	0	0	1.56289	0	0	0	0	0	0	0	0	0	0	0	3.85756	0	0	0	0	0	0	0
56	0	0	0	0	0	0	0	0	0	0	0	0	0	0	0	0	0	0	0	0	0	0	0	0	0	0	0	0	0	0	0	0	0	0	0	0	0	0	0	0	0	0	0	0	0	0	0	0	0
58	0	0	0	0	0	0	0	0	0	0	0	0	0	1.69197	0	0	0	0	0	0	0	0	0	0	0	0	0	0	0	0	0	0	0	0	0	0	0	0	0	0	0	0	0	0	1.43332	0	0	1.41888	0
59	0	0	0	0	0	0	0	0	0	0	0	0	0	0	0	0	0	0	0	0	0	0	0	0	0	0	0	0	0	0	0	0	0	0	0	0	0	0	0	0	0	0	0	0	0	0	0	0	0
60	0	0	0	0	0	0	0	0	0	0	0	0	0	0	0	0	0	0	0	0	0	0	0	8.62139	0	0	0	0	0	0	0	0	0	0	0	0	0	0	0	0	0	0	0	0	0	0	0	0	0
61	0	0	1.80086	4.0831	3.17812	0	0	0	0	0	0	0	0	0	0	0	0	0	0	0	0	0	0	0	0	0	0	0	0	0	0	0	0	0	0	0	2.74023	0	0	0	0	0	0	0	0	0	0	0	0
62	0	0	0	0	0	0	0	3.02754	0	0	0	0	0	0	0	0	0	0	0	0	0	0	0	0	0	0	0	0	0	0	0	0	0	0	0	0	0	2.75698	0	0	0	0	0	0	0	0	0	0	0
63	0	0	0	0	0	0	0	0	0	0	0	0	0	0	0	0	0	0	0	0	0	0	0	2.83	0	0	0	0	0	0	0	0	0	0	0	0	0	0	0	0	0	0	0	0	0	0	0	0	0
64	0	0	1.77147	5.09142	4.66157	0	0	6.44153	0	0	5.95652	0	0	0	0	0	0	0	0	1.37043	0	0	0	0	0	1.34895	4.37187	0	0	1.39614	0	0	0	0	0	3.13328	4.90734	5.92191	0	1.52027	0	0	2.02827	0	0	0	0	1.5263	0
65	0	0	0	0	0	0	0	0	0	0	0	0	0	0	0	0	0	0	0	0	0	0	0	0	0	0.918653	0	0	0	0	0	0	0	0	0	0	0	0	0	0	0	0	0	0	0	0	0	0	0
66	0	0	0	0	0	0	0	0	0	0	0	0	0	0	0	0	0	0	0	0	0	0	0	0	0	0	0	0	0	0	0	0	0	0	0	0	0	0	0	0	0	0	0	0	0	0	0	0	0
67	0	1.73665	0	0	0	0	0	0	0	0	0	0	0	0	0	0	0	0	0	0	0	0	0	0	0	0.556656	0	0	0	0	0	0	0	0	0	0	0	0	0	2.36101	0	0	0	0	0	0	0	0	0
68	2.0558	0	0	0	0	3.0126	0	0	0	0	1.73726	7.98266	0	0	0	0	0	0	0	0	0	0	0	0	0	0	0	0	0	0	0	0	0	0	0	0	0	0	0	0	0	0	0	0	4.52903	0	0	0	0
69	0	0	0	0	0	0	0	0	0	0	0	0	0	0	0	0	0	0	0	0	0	0	0	0	0	0	0	0	0	0	0	0	0	0	0	0	0	0	0	0	0	0	0	0	0	0	0	0	0
70	0	0	0	0	0	0	0	0	0	0	0	0	0	0	0	0	0	0	0	0	0	0	0	0	0	0	0	0	0	0	0	0	0	0	0	0	0	0	0	0	0	0	0	0	0	0	0	0	0
71	0	0	0	0	0	0	0	0	0	0	0	0	0	0	0	0	0	0	0	0	0	0	0	0	0	0	0	0	0	0	0	0	0	0	0	0	0	0	0	0	0	0	0	0	1.69477	0	0	0	0
72	0	0	0	0	0	0	0	0	0	0	0	0	0	0	0	0	0	0	0	0	0	0	0	0	0	0	0	0	0	0	0	0	0	1.26136	0	0	0	0	0	0	0	0	0	0	0	0	0	0	0
73	0	0	0	0	0	0	0	0	0	0	0	0	0	2.05005	0	0	0	0	0	1.79987	0	0	0	0	0	0	0	0	0	0	0	0	0	0	0	0	0	0	0	0	0	0	0	0	0	0	0	2.16968	0
74	0	0	0	0	0	0	0	0	0	0	3.23265	0	0	0	0	0	0	0	0	0	0	0	0	0	0	0	0	0	0	0	0	0	0	0	0	0	0	0	0	0	0	0	0	0	0	0	0	0	0
75	2.2817	0	0	0	0	0	0	0	0	0	0	0	0	0	0	0	0	0	0	0	0	0	0	0	0	0	0	0	0	0	0	0	0	0	0	0	0	0	0	0	0	0	0	0	0	0	0	0	0
76	0	0	0	0	0	0	0	0	0	0	0	0	0	0	0	0	0	0	0	0	0	0	0	0	1.64145	0	0	0	0	0	1.63397	0	0	0	0	0	0	0	0	0	0	0	0	0	0	0	0	0	0
77	0	0	0	0	0	0	0	0	0	0	0	0	0	0	0	0	0	0	0	1.18752	0	0	0	0	0	0	0	0	0	0	0	0	0	0	0	0	0	0	0	0	0	0	0	0	0	0	0	2.609	0
78	0	0	0	0	0	0	0	0	0	0	0	0	0	0	0	0	0	0	0	0	0	0	0	0	0	0	0	0	0	0	0	0	0	0	0	0	0	0	0	0	0	0	0	0	0	0	0	0	0
79	0	0	0	0	0	0	0	0	0	0	0	0	0	0	0	0	0	0	0	0	0	0	0	0	0	0.631787	0	0	0	0	0	0	0	0	0	0	0	0	0	0	0	0	0	0	0	0	0	0	0
80	0	0	0	0	0	0	0	0	0	0	0	0	0	2.19168	0	0	0	0	0	0	0	0	0	0	0	0	0	0	0	0	0	0	0	0	0	0	0	0	0	0	0	0	0	0	0	0	0	0	0
81	0	0	0	0	0	0	0	0	0	0	0	0	0	0	0	0	0	0	0	0	0	0	0	0	0	0	0	0	0	0	0	0	0	0	0	0	0	0	0	0	0	0	0	0	0	0	0	0	0
82	0	0	0	0	0	0	0	0	0	0	0	0	0	0	0	0	0	0	0	0	0	0	0	0	0	0	0	0	0	0	0	0	0	0	0	0	0	0	0	0	0	0	0	0	0	0	0	0	0
83	1.20772	0	0	0	0	0	0	0	0	0	0	8.61693	0	0	0	0	0	1.4145	0	0	0	0	0	0	0	0	0	0	0	0	0	0	0	1.38324	0	0	0	0	0	0	0	0	0	0	0	0	0	0	0
84	0	0	0	0	0	0	0	0	0	0	0	11.0316	0	0	0	0	0	0	0	0	0	0	0	0	0	0	0	0	0	0	0	0	0	0	0	0	0	0	0	0	0	0	0	0	0	0	0	0	0
85	0	0	0	0	0	0	0	0	0	0	0	0	0	0	0	0	0	0	0	0	0	0	0	0	0	0	0	0	0	0	0	0	0	0	0	0	0	0	0	0	0	0	0	0	0	0	0	2.1708	0
86	0	0	0	0	0	0	0	0	0	0	0	0	0	0	0	0	0	0	0	0	0	0	0	0	0	0	0	0	0	0	0	0	0	0	0	0	0	0	0	0	0	0	0	0	0	0	0	0	0
87	0	4.16186	3.8023	0	0	0	0	3.53394	0	0	0	0	0	0	0	0	0	3.38437	3.51795	0	0	0	0	0	0	0	7.04072	0	0	0	0	0	0	0	0	0	0	0	0	0	0	0	0	0	0	0	0	0	0
88	2.63204	0	0	0	2.72836	0	0	0	0	2.62643	0	0	0	0	1.84054	0	0	0	0	0	2.30468	0	0	0	0	0	0	0	0	1.61007	0	0	0	1.23457	0	3.32588	3.7663	1.97743	0	0	0	0	0	0	0	1.61768	1.71348	1.38297	4.04426
89	4.42165	0	4.37421	0	2.86648	2.71429	0	0	2.08894	5.38369	4.30074	5.46418	0	0	4.0644	0	4.81343	0	7.30462	0	6.85653	0	0	0	0	0	0	0	0	0	0	0	0	3.50513	0	0	0	0	12.5572	0	0	2.58067	0	3.28569	0	0	0	0	0
90	0	0	0	0	0	0	0	4.0937	0	0	0	0	0	0	0	0	0	0	0	0	0	0	0	0	2.43537	1.68363	4.86751	4.70709	6.68417	2.03352	3.56425	0	0	0	4.38092	3.14747	0	0	0	3.15621	0	0	0	0	2.49546	0	0	0	4.00944
91	0	0	0	0	0	0	0	0	0.612133	0	0	0	0	3.51629	0	0	0	0	0	0	0	0	0	0	0	0	0	0	0	0	0	0	9.21898	0	0	0	0	0	0	0	0	0	0	0	0	0	0	0	0
92	2.77584	6.37893	6.24016	0	0	0	8.37155	16.4007	0	0	0	0	23.4453	0	0	0	3.68073	5.23419	4.61385	1.93977	3.03669	0	0	0	2.07421	4.27225	14.0601	0	0	1.32484	1.78046	0	5.48649	1.70244	0	0	4.50993	0	0	6.6896	0	0	0	1.41922	0	1.65003	3.19438	0	3.34039
93	0	0	0	0	0	0	0	0	0	0	0	0	0	0	0	0	0	0	0	0	0	0	0	0	0	15.9176	11.0316	0	0	0	0	0	0	0	0	0	0	0	0	0	0	0	0	0	0	0	0	0	0
94	5.3849	9.8123	9.36238	0	0	0	10.7579	0	2.93439	8.02417	2.59171	9.02491	0	0	9.32918	12.2131	7.0194	4.151	3.78594	4.5184	9.64056	3.79527	2.9011	0	6.02076	0	0	0	0	3.39248	0	0	0	4.2362	0	0	0	0	0	7.15694	0	0	2.69917	5.7939	0	3.65513	4.55785	0	3.94074
95	0	0	0	0	10.3685	0	0	0	0	0	0	0	0	0	0	0	0	0	0	0	0	0	0	0	0	0	0	8.60587	0	2.93706	0	8.5864	10.0975	0	0	10.9236	0	10.7769	0	0	0	0	0	0	0	0	0	0	0
96	2.64381	11.5302	0	6.5322	9.93017	0	0	0	1.63052	4.61998	15.084	3.84204	0	0	4.31231	0	0	6.32322	6.56549	2.76295	2.88218	0	3.44498	0	0	0	0	0	0	0	0	0	0	2.12022	8.85737	6.97433	11.4879	8.82436	21.2968	0	0	0	15.0554	5.52822	0	0	3.01987	0	3.66349
97	0	0	0	0	0	0	0	0	0	0	0	0	0	0	0	0	0	1.48523	0	0	0	0	0	0	0	0	0	4.24314	0	0	0	0	0	0	0	0	0	0	0	0	0	0	0	0	0	1.38455	0	0	0
98	2.57728	0	0	0	0	2.77455	0	0	2.62696	4.0581	0	5.46526	0	0	5.09766	5.04578	3.48467	0	0	2.29558	5.06963	0	0	0	2.41937	0	2.17805	2.09417	0	2.15603	2.51639	0	0	2.07321	0	0	0	0	5.9539	0	7.14318	2.3886	0	3.71007	0	2.50739	2.46203	2.23275	0
99	0	0	0	0	0	0	0	0	0	0	0	0	0	3.59823	0	0	0	0	0	0	0	0	0	0	0	0	0	0	0	0	0	0	0	0	0	0	0	0	0	0	0	0	0	0	0	0	0	0	0
100	0	0	0	0	0	0	0	0	0	0	0	0	0	0	0	0	0	0	0	0	0	0	0	0	0	0	0	0	0	0	0	0	0	0	0	0	0	0	0	0	0	0	0	0	2.00841	0	0	0	0
102	1.21814	0	0	0	0	0	0	0	0	0	0	0	0	0	0	0	0	0	0	0	0	0	0	0	0	0	0	0	0	0	0	0	0	0	0	0	0	0	0	0	0	0	0	0	0	0	0	0	0
103	0	0	0	0	0	0	0	0	0	0	0	0	0	0	0	0	0	0	0	0	0	0	0	0	0	0.932313	0	0	0	0	0	0	0	0	0	0	0	0	0	0	0	0	0	0	0	0	0	0	0
108	0	0	0	0	0	0	0	0	0	0	0	0	0	0	0	0	0	0	0	0	0	0	0	0	0	0	0	0	0	0	0	0	0	0	0	0	0	0	0	0	0	0	0	0	0	0	0	0	0
109	0	0	0	0	0	0	0	0	0	0	0	0	0	1.74227	0	0	0	0	0	0	0	0	0	0	0	0	0	0	0	1.33289	0	0	0	0	0	0	0	0	0	0	0	0	0	0	1.45041	0	0	0	0
111	0	0	0	5.81517	2.46057	0	0	0	0	0	0	0	0	0	0	0	0	1.57685	0	0	0	0	0	0	0	0	0	0	0	0	0	0	0	0	6.60879	2.05567	0	0	0	0	0	0	0	0	0	0	0	0	0
112	0	0	0	0	0	0	0	0	0	0	0	0	0	0	0	0	0	0	0	0	0	0	0	0	0	0	0	0	0	0	0	0	0	0	0	0	0	0	0	0	0	0	0	0	0	0	0	0	0
114	0	0	0	0	0	0	0	0	0	0	0	0	0	0	0	0	0	0	0	0	0	0	0	0	0	0	0	0	0	0	0	0	0	0	0	0	0	0	0	0	0	0	0	0	0	0	0	0	0
115	0	0	0	0	0	0	0	0	0	0	0	0	0	0	0	0	0	0	0	0	0	0	0	0	0	0	0	0	0	0	0	0	0	0	0	0	0	0	0	0	0	0	0	0	0	0	0	0	0
116	0	0	0	0	0	0	0	0	0	0	0	0	0	0	0	0	0	0	0	0	0	0	0	0	0	0	0	0	0	0	0	0	0	0	0	0	0	0	0	0	0	0	0	0	0	0	0	0	0
117	0	3.66921	3.52528	5.40827	4.20977	0	0	3.03237	0	0	2.19502	0	0	0	2.29707	0	0	2.41135	2.5109	0	0	0	4.35595	0	2.1861	1.72802	0	0	0	0	0	0	0	0	0	3.15024	4.9761	2.86899	0	2.29402	0	0	3.19052	2.37441	0	0	0	0	2.63094
118	0	0	0	0	0	0	0	0	0	0	0	0	0	0	0	0	0	0	0	0	0	0	0	0	0	0	0	0	0	0	0	0	0	0	0	0	0	0	0	0	0	0	0	0	0	0	0	0	0
119	0	8.83009	7.87532	10.669	9.04384	0	0	7.53507	0	0	5.79633	0	6.99629	0	3.12824	0	0	5.77709	5.18374	0	0	0	7.74681	0	2.33472	0	0	0	0	0	0	0	0	0	0	8.70682	10.9312	7.75631	0	4.86878	0	0	10.9471	3.64907	0	0	0	0	4.08388
120	0	0	3.83079	0	1.91825	0	0	2.01981	0	0	2.70964	0	0	0	4.37097	0	0	3.06448	0	1.40504	0	0	4.90406	0	5.21711	5.34458	4.30117	0	0	0	0	0	0	0	6.52475	3.4189	8.117	3.44823	15.8927	0	0	0	2.82215	2.71763	0	0	0	0	0
121	0	0	0	0	0	0	0	0	0	0	0	0	0	0	0	0	0	0	0	0	0	0	0	0	0	0	0	0	0	0	0	0	0	0	0	0	0	0	0	0	0	0	0	0	0	0	0	2.346	0
123	0	1.79347	0	0	0	0	0	0	0	0	2.12643	0	0	0	0	0	0	0	0	0	0	0	0	0	0	0	0	0	0	0	0	0	0	0	0	0	0	0	0	0	0	0	0	0	1.58045	0	0	0	0
124	0	2.31839	0	0	0	0	0	0	0	0	0	0	0	0	0	0	0	0	0	0	0	0	0	0	0	0	0	0	0	0	0	0	0	0	0	0	0	0	0	0	0	0	0	0	0	0	0	0	0
125	0	0	0	0	0	0	0	0	0	0	0	0	0	0	0	0	0	0	0	0	0	0	0	0	0	0	0	0	0	0	0	0	0	0	0	0	0	0	0	0	0	0	0	0	0	0	0	0	0
126	0	0	0	0	0	0	0	0	0	0	0	0	0	0	0	0	0	0	0	0	0	0	0	0	0	0	0	0	0	0	0	0	0	0	0	0	0	0	0	0	0	0	0	0	0	0	0	0	0
127	0	0	0	0	0	0	0	0	0	0	0	0	0	0	0	0	0	0	0	0	0	0	0	0	0	0	0	0	0	0	0	0	0	0	0	0	0	0	0	0	0	0	0	0	0	0	0	0	0
128	0	2.50418	0	2.48246	2.78244	0	0	0	0	0	2.38035	0	0	0	0	0	0	0	0	0	0	0	0	0	0	0	0	0	0	0	0	0	0	0	0	0	0	0	0	0	0	0	2.58054	0	0	0	0	0	0
129	1.42824	1.80349	1.755	0	0	0	0	2.42483	0	0	0	0	0	0	0	0	0	0	0	0	0	0	0	0	0	0	0	0	0	0	0	0	0	0	0	0	0	0	0	0	0	0	0	0	0	0	0	0	0
130	1.87119	0	0	0	0	0	0	0	0	3.1643	2.70566	0	0	0	0	0	0	0	0	1.23527	0	0	0	0	0	1.15088	0	2.66921	0	0	0	0	0	0	0	0	0	0	0	0	0	0	5.59973	0	0	0	0	0	0
131	0	0	0	0	0	0	0	0	0	0	0	0	0	0	0	0	0	0	0	0	0	0	0	0	0	0	0	0	0	0	0	0	0	0	0	0	0	0	0	0	0	0	0	0	0	0	0	0	0
132	2.0394	0	0	0	0	0	0	0	0	0	0	0	0	0	0	0	0	0	0	0	0	0	0	0	0	0	0	0	0	0	0	0	0	0	0	0	0	0	0	0	0	0	0	0	0	0	0	0	0
133	0	0	0	0	0	0	0	0	0	0	0	0	5.62372	0	0	0	0	0	1.54703	1.33302	0	0	0	0	1.99527	0	0	0	0	1.22666	0	0	7.05726	0	0	0	0	0	0	3.18622	0	0	0	0	0	0	0	1.69593	0
134	0	2.11662	1.76658	0	0	0	0	4.65253	0	0	0	0	0	0	0	0	0	0	0	1.20998	0	0	0	0	0	1.58459	0	0	0	1.7226	0	0	0	0	0	0	0	0	0	1.90347	0	0	0	0	0	0	0	0	1.82564
135	0	0	0	0	0	0	0	2.6621	0	0	0	0	0	0	0	0	0	0	0	0	0	0	0	0	0	0	4.05674	1.84701	0	0	0	0	0	0	0	0	0	0	0	2.06247	0	0	0	0	0	0	0	1.42161	2.04695
136	0	0	0	0	0	0	0	3.69662	0	0	0	0	0	0	0	0	0	0	0	1.5585	0	0	0	0	0	0	2.86594	0	0	0	0	0	0	0	0	0	0	0	0	0	0	0	0	0	0	0	0	0	1.34708
137	0	0	0	0	0	0	0	0	0	0	0	0	0	0	0	0	0	0	0	0	0	0	0	0	0	0	0	0	0	0	0	0	0	0	0	0	0	0	0	0	0	0	0	0	0	0	0	1.65989	0
138	0	0	0	0	0	0	0	0	0	0	0	0	0	0	0	0	0	0	0	0	0	0	0	0	0	0	0	0	0	0	0	0	0	0	0	0	0	0	0	0	0	0	0	0	0	0	0	0	0
139	0	0	0	0	0	0	0	0	0	0	0	0	0	2.38856	0	0	0	0	0	1.59929	0	0	0	0	0	0	0	0	5.61451	0	0	3.84614	0	0	0	0	0	0	0	0	0	0	0	0	1.55531	0	0	4.12659	0
140	0	0	0	0	0	0	0	0	0	0	0	0	0	0	0	0	0	0	0	0	0	0	0	0	0	0	0	0	0	0	0	0	0	1.29258	0	0	0	0	0	0	0	0	0	0	0	0	0	0	1.40828
141	1.36992	0	0	0	0	0	0	0	0	0	0	0	0	0	0	6.19317	0	0	0	0	0	0	0	0	0	0	0	0	0	0	0	0	0	1.94851	0	0	0	0	0	0	0	0	0	0	0	1.99737	0	0	0
142	0	0	0	0	0	0	0	0	0	0	0	0	0	0	0	0	0	0	0	0	0	0	0	0	0	0	0	3.9185	9.45318	3.05959	0	3.58123	0	0	0	0	0	0	0	0	0	2.9098	0	0	2.1945	2.81212	1.78118	3.51883	0
143	0	0	0	0	0	0	0	0	0	0	0	0	0	0	0	0	0	0	0	0	0	0	0	0	0	0	0	0	0	0	0	0	0	0	0	0	0	0	5.37177	0	0	0	0	0	0	0	0	0	0
144	1.19177	0	0	0	0	0	0	0	0	4.15887	0	0	0	0	0	0	0	0	0	0	0	0	0	0	0	0	0	0	0	3.31965	0	0	0	2.45714	0	0	0	0	0	0	0	0	0	0	0	0	0	0	0
145	0	0	0	0	0	0	0	0	0	0	0	0	0	2.74438	0	0	0	0	0	2.17598	0	0	0	0	0	0	0	2.7897	0	3.63517	0	0	3.35329	0	0	0	0	0	0	0	0	0	0	0	1.39809	0	0	0	0
146	0	1.91273	2.16475	2.6085	1.70687	0	0	0	10.3349	2.66914	0	0	0	2.27164	0	0	4.73312	0	0	0	0	0	0	0	0	0	0	0	0	0	1.85128	0	0	0	2.11163	2.35452	0	2.40432	0	2.23486	0	0	0	0	0	1.51849	0	2.71208	1.45084
147	0	0	0	0	0	0	0	0	0	0	0	0	0	0	0	0	0	0	0	0	0	0	0	0	0	0	0	0	0	0	0	0	0	0	0	0	0	0	0	0	0	0	0	0	0	0	0	0	0
148	0	5.20384	5.58896	7.35105	5.91241	0	0	4.75181	60.3102	5.94183	3.5054	0	0	4.71045	2.87108	4.5331	0	3.08111	3.42811	2.03765	0	0	4.00401	0	3.85672	2.39396	4.96817	4.80447	4.32337	2.46015	3.18008	8.68032	10.6211	0	7.53764	5.87581	9.05667	5.25302	15.6795	4.15459	7.26284	5.58072	5.08042	3.80775	2.11533	0	0	0	3.57755
149	1.20083	0	0	0	0	2.42495	0	0	0	0	0	0	0	0	0	0	14.8684	0	0	0	1.99363	0	0	0	0	0	0	0	0	0	0	0	0	0	0	0	0	0	0	0	0	0	0	0	0	0	0	5.23973	0
150	0	4.54705	3.87536	3.25465	2.07199	0	0	10.1341	0	0	7.57229	0	0	2.75062	1.87391	0	0	2.49716	2.26526	2.1981	2.43846	0	4.57105	0	1.96825	0	0	2.25866	0	2.1015	0	0	0	4.21957	2.35622	1.76878	4.98331	1.85521	0	6.50046	0	13.5654	4.45681	1.65519	2.24636	2.78542	0	0	3.92409
151	0	1.84822	1.70356	0	0	0	0	2.48054	0	0	3.10972	0	0	0	0	13.86	0	0	0	0	0	0	0	0	0	2.77645	3.34511	0	0	0	0	0	0	2.58979	0	0	0	0	0	0	8.547	11.3317	0	0	1.8097	0	0	0	0
152	0	0	0	0	0	0	0	0	0	0	0	0	0	2.83027	0	0	0	0	0	0	0	0	9.95551	0	0	0	0	0	0	2.05482	0	0	0	0	0	0	0	0	0	0	0	0	0	0	0	0	0	0	0
153	0	0	0	1.95249	0	0	0	0	0	0	0	0	0	0	0	0	0	0	0	0	0	0	0	0	0	0	0	0	0	0	0	0	0	0	0	0	0	0	0	0	0	0	0	0	0	0	0	0	0
154	0	0	0	0	0	0	0	0	0	0	0	0	0	0	0	0	0	0	0	0	0	0	0	0	0	0	0	1.75276	0	0	0	0	0	0	0	0	0	0	0	0	0	0	0	0	0	0	0	0	0
156	0	5.81162	5.24879	7.13478	5.80212	0	0	0	0	0	0	0	0	1.52996	2.92948	0	0	1.79653	1.80225	0	0	3.91302	0	0	0	0	0	0	0	0	0	0	0	1.62727	5.42763	5.41857	6.67212	5.34076	13.4284	3.50953	0	0	0	0	0	0	0	0	3.62785
157	0	0	3.08754	0	0	0	0	2.14267	0	0	0	0	0	0	0	0	0	0	0	0	0	0	0	0	0	0	0	0	0	0	0	0	0	0	0	0	0	0	0	0	0	0	0	0	0	0	0	0	0
158	1.45255	0	0	0	0	0	0	0	0	0	0	0	0	3.00547	0	0	0	1.68246	0	0	0	0	0	7.18617	0	0	0	0	0	0	0	0	0	0	0	1.72331	4.05806	0	0	0	0	0	0	0	0	0	0	0	2.17736
159	0	0	1.6835	3.91515	0	0	0	0	0	0	0	0	0	0	0	2.8413	0	0	0	0	0	0	0	0	0	0	0	0	0	0	0	0	0	0	0	0	0	0	0	0	0	0	0	0	0	0	0	0	1.49351
160	0	0	0	0	0	0	0	0	0	0	0	0	0	0	0	0	0	0	0	0	0	0	0	0	0	0	0	0	4.31483	0	0	0	0	0	0	0	0	0	0	0	0	0	0	0	0	0	0	0	0
161	0	0	0	0	0	0	0	0	0	0	0	0	0	0	0	0	0	0	0	0	0	0	3.88646	0	0	0	0	0	0	2.53417	0	0	0	2.38849	0	0	0	0	0	0	0	0	0	0	0	0	0	0	0
162	0	0	0	0	0	0	0	0	0	0	0	0	0	0	0	0	0	0	0	0	0	0	0	0	1.44025	0.607882	0	0	6.1797	2.91461	0	0	0	1.83056	0	0	0	0	0	0	0	0	0	0	0	0	0	1.55642	0
163	0	0	0	0	0	0	0	0	0	0	0	0	0	0	0	9.44855	0	0	0	0	3.18449	0	14.9691	0	0	0	0	0	0	0	0	7.02356	0	2.31745	0	0	0	0	0	0	0	0	0	0	0	1.87835	0	0	0
164	0	2.53327	2.01795	0	0	0	0	5.91236	0	0	0	0	16.6092	0	0	10.1141	0	2.65547	3.27323	3.13458	2.6858	0	13.2856	0	2.46883	0	0	0	0	3.04031	0	0	0	1.92594	0	2.12845	3.98727	1.90437	0	4.36194	0	0	0	1.49547	0	0	3.45068	0	3.96741
165	0	0	0	3.46796	2.87837	0	0	0	0	0	1.89313	4.53009	9.69961	0	0	4.62854	0	1.57386	0	0	0	0	4.86241	0	0	0	0	0	0	0	0	0	8.69384	0	0	0	7.27994	0	0	2.77123	0	0	0	1.94768	0	0	0	0	0
166	0	0	0	0	0	0	0	0	0	0	0	0	0	0	0	0	0	0	0	0	0	0	0	0	0	22.5907	13.9775	0	0	0	2.11467	0	0	0	2.72053	4.69621	0	0	0	1.58029	0	0	6.13206	0	0	0	0	0	3.32352
167	0	0	0	2.15069	1.71858	0	0	3.12422	0	0	2.1757	0	0	0	0	0	0	0	0	0	0	0	0	0	0	0	0	0	0	0	0	0	0	0	0	0	0	1.87295	0	0	0	0	1.94698	0	0	0	0	0	0
168	0	0	0	0	0	0	0	0	0	0	0	0	0	0	0	0	0	0	0	0	0	0	0	0	0	0	0	0	0	0	0	0	0	0	0	0	0	0	0	0	0	0	0	0	0	0	0	0	0
170	0	0	0	0	0	0	0	0	0	0	0	0	0	0	0	0	0	0	0	0	0	0	0	0	0	0	0	0	0	0	0	0	0	0	0	0	0	0	0	0	0	0	0	0	1.42427	0	0	0	0
171	0	0	0	0	0	0	0	0	0	0	0	0	0	1.72873	0	0	0	0	0	0	0	0	0	0	0	0	0	0	0	0	0	0	0	0	0	0	0	0	0	0	0	0	0	0	0	0	0	0	0
172	0	0	0	0	0	0	0	0	0	0	0	0	0	0	0	0	0	0	0	0	0	0	0	0	0	0	0	0	4.62639	1.34089	0	6.00574	0	0	0	0	0	0	0	0	0	0	0	0	1.47692	0	0	0	0
173	0	0	0	0	0	0	0	0	0	0	0	0	0	0	0	0	0	0	0	0	0	0	0	0	0	0	0	0	0	0	0	0	0	0	0	0	0	0	0	0	0	0	0	0	0	0	0	0	0
174	0	0	0	0	0	0	0	0	0	0	0	0	0	0	0	0	0	0	0	0	0	0	0	0	0	0	0	0	0	0	0	0	0	0	0	0	0	0	0	0	0	0	0	0	0	0	0	0	0
175	0	0	0	0	0	0	0	0	0	0	0	0	0	0	0	0	0	0	0	1.27156	0	0	0	0	0	0	0	0	0	0	0	0	0	0	0	0	0	0	0	0	0	0	0	0	0	0	0	1.35292	0
176	0	0	0	0	0	0	0	0	0	0	0	0	0	0	0	0	0	0	0	0	0	0	0	0	0	0	0	0	0	0	0	0	0	0	0	0	0	0	0	0	0	0	0	0	0	0	0	0	0
177	0	0	0	0	0	0	0	0	0	0	0	0	0	0	0	0	0	0	0	0	0	0	0	0	0	0	0	0	0	0	0	0	0	0	0	0	0	0	0	0	0	0	0	0	0	0	0	0	0
178	0	0	0	0	0	0	0	0	0	0	0	0	0	0	0	0	0	0	0	0	0	0	0	0	0	0	0	0	0	0	0	0	0	0	0	0	0	0	0	0	0	0	0	0	0	1.53923	0	0	0
179	0	0	0	0	0	0	0	0	0	0	0	0	0	0	0	0	0	0	0	0	0	0	0	0	0	0	0	0	0	0	0	0	0	0	0	0	0	0	0	0	0	0	0	0	0	0	0	0	0
182	0	0	0	0	0	0	0	0	0	0	0	0	0	0	0	0	0	0	0	0	0	0	0	0	0	0	0	0	0	0	0	0	0	0	0	0	0	0	0	0	0	0	0	0	0	0	0	0	0
183	0	0	0	0	0	0	0	0	0	0	0	0	0	0	0	0	0	0	0	0	0	0	0	3.51728	0	0	0	0	0	0	0	0	0	0	0	0	0	0	0	0	0	0	0	0	0	0	0	0	0
184	0	0	0	0	0	2.40121	0	0	0	0	0	0	0	0	0	0	0	0	0	0	0	0	0	0	0	0	0	0	0	0	0	0	0	0	0	0	0	0	0	0	0	0	0	0	3.12031	0	0	2.51862	0
186	1.89554	0	0	0	0	0	0	0	0	0	0	0	0	0	1.82513	0	0	0	0	0	0	0	0	0	0	0	0	0	0	0	0	0	0	0	0	0	0	0	0	0	0	0	0	0	0	0	0	0	0
187	0	0	0	0	0	0	0	0	0	0	0	0	0	0	0	0	0	0	0	1.28918	0	0	0	0	0	0	0	0	0	1.32916	0	0	0	0	0	0	0	0	0	0	0	0	0	0	0	0	2.08558	1.94491	0
188	2.24051	0	0	0	0	0	0	0	0	0	0	0	0	0	3.06262	0	0	0	0	0	0	0	0	0	0	0	0	0	0	0	0	0	0	0	0	0	0	0	0	0	0	0	0	0	0	0	0	1.24686	0
189	1.69162	0	0	0	0	0	0	0	0	0	0	0	0	4.5617	3.00395	0	0	3.01953	2.51683	0	3.03096	0	0	0	0	0	0	0	0	0	0	0	0	2.15053	0	0	0	3.35624	0	0	0	0	0	1.84668	0	0	3.02011	0	2.73702
190	0	0	0	0	0	5.90272	0	0	0	0	0	0	0	0	0	0	0	0	0	3.05344	4.2025	0	0	0	4.77694	0	4.96997	4.68048	0	3.65581	4.94484	0	0	1.61829	0	0	0	0	0	0	6.00885	0	0	1.65557	2.24855	2.8871	1.87522	0	0
191	0	0	0	0	0	0	0	0	0	0	0	0	0	0	0	0	0	0	0	0	0	0	0	0	0	0	0	0	0	0	0	0	0	0	0	0	0	0	0	0	0	0	0	0	0	0	0	0	0
192	1.35215	0	0	0	0	4.15306	0	0	0	0	0	0	0	0	0	0	0	0	0	1.51782	2.70546	0	0	0	0	0	0	0	0	0	0	0	0	1.6508	0	0	0	0	0	0	0	0	0	0	0	1.43674	1.70316	0	0
193	0	0	0	0	0	0	0	0	0	0	0	0	0	0	0	0	0	0	0	2.10717	0	0	0	0	3.21647	0	0	0	0	2.31425	0	0	7.16236	0	0	0	0	0	0	0	0	0	0	0	0	1.93185	0	0	0
194	0	0	0	0	0	0	0	0	0	0	0	0	0	0	0	0	0	0	0	0	0	0	0	0	0	0	0	0	0	0	0	0	0	0	0	0	0	0	0	0	0	0	0	0	0	0	0	0	0
195	0	0	0	0	0	0	0	0	0	0	0	0	0	0	0	0	0	0	0	0	0	0	0	0	0	0	0	0	0	0	0	0	0	0	0	0	0	0	0	0	0	0	0	0	0	0	0	0	0
196	0	0	0	0	0	0	0	0	0	0	0	0	0	0	0	0	0	0	0	0	0	0	0	0	0	0	0	0	0	0	0	0	0	0	0	0	0	0	0	0	0	0	0	0	0	0	0	0	0
197	0	0	0	0	0	0	0	0	0	0	0	0	0	0	0	0	0	0	0	0	0	0	0	0	0	0	0	0	0	0	0	0	0	0	0	0	0	0	0	0	0	0	0	0	0	0	0	0	0
198	1.24714	0	0	0	0	0	0	0	0	0	0	0	0	0	0	0	0	0	0	0	0	0	0	0	0	0	0	0	0	0	0	0	0	0	0	0	0	0	0	0	0	0	0	0	1.45803	1.23251	0	0	0
200	0	0	0	0	0	0	0	0	0	0	0	0	0	0	0	0	0	0	0	0	0	0	0	0	0	0	0	0	0	0	0	0	0	0	0	0	0	0	0	0	0	0	0	0	0	0	0	0	0
201	0	0	0	0	0	0	0	0	0	0	0	0	0	0	0	0	0	0	0	0	0	0	0	0	0	0	0	0	0	0	0	0	0	0	0	0	0	0	0	0	0	0	0	0	0	0	0	0	0
202	0	0	0	0	0	0	0	0	0	0	0	0	0	0	0	0	0	0	0	0	0	0	0	0	0	0	0	0	0	0	0	0	0	0	0	0	0	0	0	0	0	0	0	0	0	0	0	0	0
204	0	0	0	0	0	0	0	0	0	0	0	0	0	0	0	0	0	0	0	0	0	0	0	0	0	0	0	0	0	0	0	0	0	0	0	0	0	0	0	0	0	0	0	0	0	0	0	0	0
205	0	0	0	0	0	0	0	0	0	0	0	0	0	0	0	0	0	0	0	0	0	0	0	0	0	0	0	0	0	0	0	0	0	0	0	0	0	0	0	0	0	0	0	0	0	0	0	0	0
206	0	0	0	0	0	0	0	0	0	0	0	0	0	0	0	4.37949	0	0	0	0	0	0	0	0	0	0	0	0	0	0	0	0	0	0	0	0	0	0	0	0	0	0	0	0	0	0	0	0	0
207	1.35081	0	0	0	0	0	0	0	0	0	0	0	0	0	1.64883	0	0	0	0	0	0	0	0	0	0	0	0	0	0	1.59122	0	0	0	0	0	0	0	0	0	0	0	0	0	0	0	2.87584	0	0	0
208	0	0	0	0	0	0	0	0	0	0	0	0	0	0	0	0	0	0	0	0	0	0	0	0	0	0	0	0	0	0	2.47178	0	0	0	0	0	0	0	0	0	0	0	0	0	0	0	0	0	0
209	1.85588	0	0	0	0	3.16273	10.8123	0	0	3.91971	2.90389	0	0	5.44006	4.1078	0	0	0	0	4.2513	0	0	2.17049	0	0	0	3.24987	10.2006	11.8574	4.40676	2.96037	15.7997	6.50785	2.06679	0	2.67332	0	0	9.81967	0	0	5.21022	0	1.94135	3.91589	3.02652	0	2.65913	0
210	0	0	0	0	0	0	0	0	0	0	0	0	0	0	0	3.41129	0	0	0	0	2.78512	0	0	0	2.40289	0	0	4.63378	0	0	2.61479	0	0	1.38107	0	0	0	0	0	0	0	0	0	0	0	0	0	2.10771	0
211	0	4.72453	4.35213	5.14186	5.5205	0	0	7.13661	0	0	4.2136	0	0	0	0	0	0	2.69935	2.81299	0	0	0	2.40115	0	0	2.11734	0	0	0	0	0	0	0	0	0	2.55732	0	2.94451	0	0	0	0	0	2.71019	0	0	0	0	0
212	0	0	0	0	0	0	0	0	0	0	0	0	0	0	0	0	0	0	0	0	2.67869	0	0	0	0	0	0	0	0	0	0	0	0	0	4.15864	0	0	0	0	3.06875	0	0	0	0	0	0	0	2.7931	1.33574
213	0	0	1.92456	0	0	0	0	0	0	0	0	0	0	0	0	0	0	1.47088	0	0	0	0	0	0	0	0	0	0	0	0	0	0	7.40178	0	0	0	0	0	0	0	0	0	0	0	0	0	0	0	0
214	0	0	0	0	0	0	0	0	0	0	0	0	0	0	0	0	0	0	0	0	0	0	0	0	0	0	0	0	0	0	0	0	0	0	0	0	0	0	0	0	0	0	5.92288	0	1.75405	0	0	0	0
215	0	0	0	0	0	0	0	0	0	0	0	0	0	0	0	0	0	0	0	0	0	0	0	0	0	0	0	2.82086	6.00186	0	0	0	0	0	0	0	0	0	0	0	0	0	0	0	0	0	0	0	0
216	0	0	0	0	0	0	0	0	0	0	0	0	0	0	0	0	0	0	0	0	0	0	0	0	0	0	0	0	0	0	0	0	0	0	0	0	0	0	0	0	0	0	0	0	0	1.3374	0	0	0
217	0	0	0	0	0	0	0	0	0	0	0	0	0	0	0	0	0	0	0	0	0	0	0	0	0	0.75473	0	0	0	0	0	0	0	0	0	0	0	0	0	0	0	0	0	0	0	0	0	0	0
218	0	0	0	0	0	0	0	0	0	0	0	0	0	0	0	0	0	0	0	0	0	0	0	0	0	0	0	0	0	0	0	0	0	1.81338	0	0	0	0	0	0	0	0	0	0	0	1.23037	0	0	0
219	0	0	0	0	0	0	0	0	0	0	0	0	0	0	0	0	0	0	0	0	0	0	0	0	0	0	0	0	0	1.47851	0	0	0	0	0	0	0	0	0	0	0	0	0	0	0	2.04223	0	0	0
220	0	0	0	0	0	0	0	0	0	0	0	0	0	1.34106	3.20077	0	0	0	0	0	3.24249	0	0	4.54821	2.14825	0	2.15389	0	0	1.48675	0	0	0	0	0	0	0	0	0	0	0	2.453	0	1.98223	0	0	1.72885	3.79973	0
221	0	0	0	0	0	0	0	0	0	0	0	0	0	2.89768	0	0	0	0	0	0	0	0	0	0	2.05833	0	0	0	0	0	2.68476	0	0	0	0	0	0	0	0	0	0	0	0	0	2.44157	0	0	0	0
222	0	0	0	0	0	0	0	0	0	0	0	0	0	0	0	0	0	0	0	0	0	0	0	0	2.30569	0	0	0	0	0	1.77736	0	0	0	0	0	0	0	0	0	0	0	0	0	0	0	0	0	0
223	0	0	0	0	0	0	0	0	0	0	0	0	0	0	0	0	0	0	0	1.64416	0	0	0	0	0	0	0	0	5.13127	0	1.45356	0	0	0	0	0	0	0	0	0	0	0	0	0	0	0	0	0	0
224	1.94888	0	1.85327	1.77197	0	3.16273	0	0	0	0	0	0	0	0	0	0	0	0	0	0	0	0	0	0	0	0	0	0	0	0	0	0	0	0	0	0	0	0	0	0	0	4.10192	0	0	0	1.86585	0	0	0
225	0	0	0	0	0	0	0	0	0	0	0	0	0	0	0	0	0	0	0	0	0	0	0	0	0	0	0	0	4.22425	0	0	3.73784	0	0	0	0	0	0	0	0	0	0	0	0	0	0	0	0	0
226	0	0	0	0	0	0	0	0	0	0	0	0	0	0	0	0	0	0	0	0	0	0	0	0	0	0	0	0	0	0	0	0	0	0	0	0	0	0	0	0	0	0	0	0	0	0	0	0	0
227	0	0	0	0	0	0	0	0	0	0	0	0	0	0	0	0	0	0	0	0	0	0	0	0	0	0	0	0	0	0	0	0	0	0	0	0	0	0	0	0	0	0	0	0	0	0	0	0	0
229	1.29039	0	0	0	0	0	0	0	0	0	0	0	0	1.74154	0	0	0	0	0	1.56456	0	0	0	0	0	0	0	0	0	1.37908	0	0	0	0	0	0	0	0	0	0	0	2.14337	0	0	2.32424	1.40243	0	2.09228	0
231	0	0	0	0	0	0	0	0	0	0	0	0	0	0	0	0	0	0	0	0	0	0	0	0	0	0	0	0	0	0	0	4.56178	0	0	0	0	0	0	0	0	0	0	0	0	0	0	0	0	0
232	0	0	0	0	0	0	0	0	0	0	0	0	0	0	0	0	0	0	0	0	0	0	0	0	0	0	0	0	0	0	0	0	0	0	0	0	0	0	0	0	0	0	0	0	0	0	0	0	0
233	0	0	0	0	0	0	0	0	0	0	2.03137	0	0	1.42953	0	0	0	0	0	1.17241	0	0	0	0	0	0	0	0	0	0	0	0	0	0	0	0	0	0	0	0	0	0	0	0	0	0	0	0	0
239	0	0	0	0	0	0	0	0	0	0	0	0	0	0	0	0	0	0	0	0	0	0	0	0	0	0	0	0	0	0	0	0	0	0	0	0	0	0	0	0	0	0	0	0	0	0	0	0	0
241	0	0	0	0	0	0	0	0	0	0	0	0	0	0	0	0	0	0	0	0	0	0	0	0	0	0	0	0	0	0	0	0	0	0	0	0	0	0	0	0	0	0	0	0	0	0	0	0	0
244	0	0	0	0	0	0	0	0	0	0	0	0	0	0	0	0	0	0	0	0	0	0	0	0	0	0	0	0	0	0	0	0	0	0	0	0	0	0	0	0	0	0	0	0	0	0	0	1.9578	0
245	0	0	0	0	0	0	0	0	0	0	0	0	0	1.34059	0	0	0	0	0	0	0	0	0	0	0	0	0	0	0	1.515	0	0	0	0	0	0	0	0	0	0	0	0	0	0	0	0	0	0	0
249	0	0	0	0	0	0	0	0	0	0	0	0	0	0	0	0	0	0	0	0	0	0	0	0	0	0	0	0	0	0	0	0	0	0	0	0	0	0	0	0	0	0	0	0	0	0	0	0	0
251	0	0	0	0	0	0	0	0	0	0	0	0	0	0	0	0	0	0	0	0	0	0	0	0	0	0	0	0	0	0	0	0	0	0	0	0	0	0	0	0	0	0	0	0	0	0	0	0	0
252	1.22021	0	0	0	0	0	0	0	0	0	0	0	0	0	0	0	0	0	0	0	0	0	0	0	0	0	0	0	0	0	0	0	0	0	0	0	0	0	0	0	0	0	0	0	0	0	0	0	0
253	0	0	0	0	0	0	0	0	0	0	2.1357	0	0	2.59817	0	0	0	0	0	0	0	0	0	0	0	0	0	0	4.98405	0	0	3.00224	0	0	0	0	0	0	0	0	0	5.13849	0	0	0	0	0	0	0
254	0	0	0	0	0	0	0	0	0	0	0	0	0	0	0	0	0	0	0	2.16878	0	0	0	0	0	0	0	0	0	2.24744	1.76578	0	0	0	0	0	0	0	0	0	0	0	0	0	1.45295	1.91102	2.10417	3.18383	0
257	0	0	0	0	0	0	0	0	0	0	0	0	0	0	0	0	0	0	0	0	0	0	0	0	0	0	0	0	0	0	0	0	0	0	0	0	0	0	0	0	0	0	0	0	0	0	0	0	0
260	0	0	0	0	0	0	0	0	0	0	0	0	0	0	0	0	0	0	0	0	0	0	0	0	0	0	0	0	0	0	0	0	0	0	0	0	0	0	0	0	0	0	0	0	0	0	0	0	0
261	0	0	0	0	0	0	0	0	0	0	0	0	0	0	0	0	0	0	0	0	0	0	0	0	0	0	0	0	0	0	0	0	0	0	0	0	0	0	0	0	0	0	0	0	0	0	0	0	0
264	0	0	0	0	0	0	0	0	0	0	0	0	0	0	0	0	0	0	0	0	0	0	0	0	0	0	0	0	0	0	0	2.83473	0	0	0	0	0	0	0	0	0	0	0	0	0	0	0	0	0
265	0	0	0	0	0	0	0	0	0	0	0	0	0	0	0	0	0	2.34894	2.16828	0	0	0	0	0	0	0	0	0	0	0	0	0	0	0	0	0	0	0	0	0	0	0	0	0	0	0	0	0	0
266	1.82311	0	0	0	0	0	0	0	0	0	0	0	0	0	0	0	0	0	0	0	0	0	0	0	0	0	0	0	0	0	0	0	0	0	0	0	0	0	0	0	0	0	0	0	0	0	0	0	0
267	0	0	0	0	0	0	0	0	0	0	0	0	0	0	0	0	0	0	0	0	0	0	0	0	0	0	0	0	0	0	0	0	0	0	0	0	0	0	0	1.9557	0	0	0	0	0	0	0	0	0
268	0	0	0	0	0	0	0	0	0	0	0	0	0	2.27862	0	0	0	0	0	1.47008	0	0	0	0	0	0	0	0	0	1.47152	0	0	0	0	0	0	0	0	0	0	0	0	0	0	0	0	0	0	0
269	1.31643	0	0	0	0	0	0	2.25822	0	0	0	0	0	0	2.32943	0	0	2.65222	2.81103	1.19424	0	0	0	0	2.06126	0.78205	0	0	0	0	0	0	0	1.3465	2.69938	1.81909	3.22927	1.7626	0	2.78642	0	0	2.65201	2.06415	0	1.45034	0	0	2.0296
270	1.34304	0	0	0	0	0	0	0	0	0	0	0	0	0	0	0	0	0	0	0	0	0	0	0	1.53206	0	0	0	0	0	0	0	0	0	0	0	0	0	0	0	0	0	0	0	0	0	0	0	0
271	0	0	0	0	0	0	0	0	0	0	0	0	0	0	0	0	0	0	0	0	0	0	0	0	0	0	0	0	0	0	0	0	0	0	0	0	0	0	0	0	0	0	0	0	1.65133	1.96748	0	2.55201	0
272	0	0	0	0	0	0	0	0	0	0	0	0	0	0	0	0	0	0	0	0	0	0	0	0	0	0	0	0	0	0	0	0	0	0	0	0	0	0	0	0	0	0	0	0	1.42945	0	0	1.83564	0
273	0	0	0	0	0	0	0	0	0	0	0	0	0	0	0	0	0	0	0	0	0	0	0	0	0	0	0	0	0	0	0	0	0	0	0	0	0	0	0	0	0	0	0	0	0	0	0	0	0
274	0	0	0	0	0	0	0	0	0	0	0	0	0	0	0	0	0	0	0	0	0	0	0	0	0	0	0	0	0	0	0	0	0	0	0	0	0	0	0	0	0	0	0	0	0	0	0	0	0
275	0	0	0	0	0	0	0	0	0	0	0	0	0	0	0	0	0	0	0	0	0	0	0	0	0	0	0	0	0	0	0	0	0	0	0	0	0	0	0	0	0	0	0	0	0	0	0	1.34575	0
276	3.38239	0	0	0	0	0	0	0	0	7.00042	0	0	0	2.4289	0	0	0	0	0	0	0	0	0	0	0	0	0	0	0	0	0	0	0	0	0	0	0	0	0	0	0	0	0	2.67902	3.42981	0	2.14909	0	0
277	0	0	0	0	0	0	7.16673	0	0	6.94282	0	6.77395	15.6526	0	8.38843	0	0	0	0	0	8.45334	0	0	0	0	0	6.81843	7.7881	0	2.48348	0	0	0	0	0	0	0	0	0	0	11.5501	0	0	3.50854	0	0	0	0	0
278	0	0	0	0	0	0	0	0	0	0	0	0	0	4.69032	0	0	0	0	0	3.88217	0	0	0	0	5.27161	0	0	0	6.33029	0	7.57243	0	0	0	0	0	0	0	0	0	0	0	0	0	0	0	2.88218	0	0
279	3.74373	0	0	0	0	0	0	0	0	3.08486	0	0	0	0	0	7.18515	0	0	0	0	0	0	0	0	0	0	5.74335	5.82309	0	3.73467	0	0	0	4.25347	0	0	0	0	0	0	0	0	0	2.38158	0	0	0	0	0
280	0	0	0	0	0	0	0	0	0	0	0	0	0	0	0	0	0	0	0	0	0	0	0	0	0	0	0	0	0	0	2.87492	0	0	0	0	0	0	0	0	0	0	5.16176	0	0	0	2.30091	2.08453	0	0
281	0	0	0	0	0	0	0	0	0	0	0	0	0	0	0	0	0	0	0	0	0	0	0	0	0	0	0	0	0	0	0	0	0	0	0	0	0	0	0	0	0	0	0	0	2.18803	0	0	0	0
282	0	0	0	0	0	0	0	0	0	0	0	0	0	0	0	0	0	0	3.53678	0	0	0	0	0	0	0	0	2.09168	0	0	0	0	0	0	0	0	0	0	0	0	0	0	0	0	0	0	0	0	0
283	2.31189	0	0	0	0	0	0	0	0	0	0	0	0	0	0	0	5.86281	3.56992	0	1.38259	0	0	4.30163	0	0	0	0	0	4.6637	0	0	0	0	0	0	0	0	0	0	0	0	0	0	0	2.72388	0	0	0	0
284	3.28261	0	0	0	0	4.70462	8.86902	2.53876	0.702718	0	0	0	0	0	2.44285	0	9.20274	4.15942	8.59037	0	0	0	0	0	0	0	0	0	0	1.13816	0	2.80807	0	0	0	0	0	0	0	0	4.9178	0	0	1.98684	2.4106	0	0	1.62841	0
285	0	0	0	0	0	0	0	0	0	0	0	0	0	0	0	0	0	0	0	0	3.13283	0	0	0	0	0	0	0	0	0	2.46955	0	0	2.00425	0	0	0	0	0	0	0	0	0	1.50599	0	0	0	0	0
286	1.21101	0	0	0	0	0	0	0	0	2.30459	0	0	0	0	0	0	0	0	0	0	4.1074	0	0	0	2.95391	0	0	0	0	0	0	0	0	0	0	0	0	2.27319	0	0	0	0	0	0	1.80356	0	0	0	0
287	0	1.82369	0	0	0	0	0	0	0	0	0	0	0	0	0	0	0	0	0	1.53829	0	0	0	0	2.37542	0	0	0	0	0	2.87766	0	0	0	0	0	0	0	0	0	0	0	0	0	0	1.6459	2.30449	2.03461	0
288	0	0	0	0	0	0	0	0	0	0	0	0	0	0	0	0	0	0	0	0	0	0	0	0	0	0	0	0	0	0	0	0	7.60514	0	0	0	0	0	0	0	0	0	0	0	0	2.06375	0	2.14028	0
289	2.25737	0	0	0	0	0	0	0	0	0	0	0	0	0	2.1431	0	0	0	0	0	0	0	0	0	0	0	0	0	0	0	0	0	0	0	0	0	0	0	0	0	0	0	0	0	0	0	0	0	0
290	0	0	0	0	0	0	0	0	0	0	0	0	0	0	0	0	0	0	0	0	0	0	0	0	0	0	0	0	0	0	0	0	0	0	0	0	0	0	0	0	0	0	0	1.50242	0	0	0	2.02699	0
291	0	0	0	0	0	0	0	0	0	0	0	0	0	0	0	0	0	0	0	1.34281	0	0	0	0	0	0	0	0	0	0	0	0	0	0	0	0	0	0	0	0	0	0	0	0	0	1.37415	0	0	0
293	0	3.29368	4.67168	0	0	0	0	0	0	0	3.5827	0	0	0	0	0	0	2.86721	2.03312	0	0	0	3.97075	0	0	7.30483	0	0	0	0	0	0	0	0	4.58887	0	0	5.8277	0	4.65791	0	0	1.93576	0	0	0	0	0	4.0273
294	0	0	0	0	0	0	9.15663	0	0.724677	0	0	0	0	0	0	0	6.57102	0	4.64319	0	0	0	0	0	0	0	0	0	0	0	0	0	0	0	0	0	0	0	0	5.73345	0	0	2.79467	0	0	0	0	1.39551	4.11574
295	6.60372	0	0	2.98832	0	0	0	0	0	8.4543	0	10.7734	0	0	5.14225	0	6.67175	6.09167	0	0	8.96913	0	2.21208	5.99353	0	8.25763	0	0	0	0	0	0	7.93381	6.14076	9.57157	8.39383	0	0	0	0	0	0	0	4.91548	0	3.21781	4.10959	0	3.68114
296	0	0	0	0	0	0	0	0	0.845457	0	0	0	0	0	0	0	0	0	0	3.03204	0	0	0	0	0	0	0	7.67842	0	0	7.54801	0	0	0	0	0	0	0	0	0	0	4.87826	0	0	2.8312	0	0	0	0
297	0	0	0	0	0	0	0	0	0	0	0	0	0	0	0	7.57326	0	0	0	2.18182	0	0	0	0	0	0	0	0	0	0	6.59355	0	8.86052	0	0	0	0	0	0	0	0	0	0	0	2.06614	0	0	1.57956	0
298	0	0	0	0	0	0	0	0	0	0	0	0	0	0	0	0	0	0	0	0	0	0	0	0	0	0	0	0	0	0	0	0	0	0	0	0	0	0	0	0	0	0	0	0	0	0	0	0	0
299	0	0	0	0	0	0	0	0	0	0	0	0	0	0	0	0	0	0	0	0	0	0	0	0	3.20436	0	0	0	0	1.69736	0	0	0	0	0	0	0	0	0	0	0	0	0	0	0	1.89913	0	0	0
300	0	0	0	0	0	0	0	0	0	0	0	0	0	0	0	0	0	0	0	0	0	0	0	0	0	0	0	0	0	0	0	0	0	2.4601	0	0	0	0	0	0	0	0	0	0	0	0	0	0	0
301	0	0	0	0	0	0	0	0	0	0	0	0	0	0	0	0	0	0	0	0	0	0	0	0	0	0	0	0	0	0	0	0	0	0	0	0	0	0	0	0	0	0	0	0	0	0	0	0	0
302	0	0	0	0	0	0	0	0	0	0	0	0	0	0	0	0	0	0	0	0	0	0	0	0	0	0	0	0	0	0	0	0	0	0	0	0	0	0	0	0	0	0	0	0	0	0	0	0	0
303	0	0	0	0	0	0	0	0	0	0	0	0	0	2.93318	0	0	0	0	0	1.4494	0	0	0	0	2.28197	0	0	0	0	1.2713	0	0	0	0	0	0	0	0	0	0	0	0	0	0	0	0	2.88829	1.60236	0
304	0	0	0	0	0	0	0	0	0	0	0	0	0	0	0	0	0	0	0	0	0	0	0	0	1.84459	0	0	0	0	0	0	0	0	0	0	0	0	0	0	0	0	0	0	0	0	1.2316	0	1.36289	0
305	0	0	0	0	0	0	0	0	0	0	0	0	0	0	0	0	0	0	0	0	0	0	0	0	0	0	0	0	0	0	0	0	0	0	0	0	0	0	0	0	0	0	0	0	0	0	0	0	0
306	0	0	0	0	0	0	0	0	0	0	0	0	0	0	0	0	0	0	0	0	0	0	0	0	0	0	0	0	0	0	0	0	0	0	0	0	0	0	0	0	0	0	0	0	0	0	0	0	0
307	1.49082	0	0	0	0	0	0	0	0	0	0	0	0	0	0	0	0	0	0	0	0	0	0	0	0	0	0	0	0	0	0	0	0	1.52727	0	0	0	0	0	0	0	0	0	0	0	0	0	0	0
308	0	0	0	0	0	0	0	0	0	0	0	0	0	0	0	0	0	0	0	0	0	0	0	0	0	0	0	0	0	0	3.29797	0	0	0	0	0	0	0	0	0	0	0	0	0	0	0	0	0	0
309	0	0	0	0	0	0	0	0	0	0	0	0	0	0	0	0	0	0	0	0	0	0	0	0	0	0	0	0	0	0	0	0	0	0	0	0	0	0	0	0	0	0	0	0	0	0	0	0	0
310	0	0	0	0	0	0	0	0	0	0	0	0	0	0	0	0	0	0	0	0	0	0	0	0	0	0	0	0	0	0	2.02549	0	0	0	0	0	0	0	0	0	0	0	0	0	0	0	0	0	0
311	2.48383	0	2.06904	3.14347	0	0	9.80179	0	0.831732	0	0	0	0	0	0	0	0	0	1.62827	0	0	0	0	5.87225	0	7.26726	0	0	0	0	0	0	0	2.10378	0	0	0	0	0	0	0	0	0	0	0	0	0	0	0
312	0	0	0	0	0	4.13011	0	0	0	0	0	0	0	0	0	0	0	0	0	2.45429	0	0	0	0	0	9.07725	0	3.01074	0	1.69354	0	5.90598	0	0	0	0	0	0	0	0	0	4.72722	0	0	7.21304	4.15084	0	0	0
319	0	0	0	0	0	0	0	0	0	0	0	0	0	0	0	0	0	0	0	0	0	0	0	0	0	0	0	0	0	0	0	0	0	0	0	0	0	0	0	0	0	0	0	0	1.45253	1.32549	0	0	0
328	0	0	0	0	0	0	0	0	0	0	0	0	0	0	0	0	0	0	0	0	0	0	0	0	0	0	0	0	0	0	0	0	0	0	0	0	0	0	0	0	0	0	0	0	0	0	0	0	0
330	0	0	0	0	0	0	0	0	0	0	0	0	0	0	0	0	0	0	0	0	0	0	0	0	0	0	0	0	0	0	0	0	0	0	0	0	0	0	0	0	0	0	0	0	0	0	0	0	0
331	0	0	0	0	0	0	0	0	0	0	0	0	0	0	0	0	0	0	0	0	0	0	0	0	0	0	0	0	0	0	0	0	0	0	0	0	0	0	0	0	0	0	0	0	0	0	0	0	0
332	0	0	0	0	0	0	0	0	0	0	0	0	0	0	1.51863	0	0	0	0	0	0	0	0	0	0	0	0	0	0	0	0	0	0	0	0	0	0	0	0	0	0	0	0	0	0	0	0	0	0
333	0	0	0	0	0	0	0	0	0	0	0	0	0	0	0	0	0	0	0	0	0	0	0	0	0	0	0	0	0	0	0	0	0	0	0	0	0	0	0	0	0	0	0	0	0	0	0	0	0
338	0	0	0	0	0	0	0	0	0	0	0	0	0	0	0	0	0	0	0	0	0	0	0	0	0	0	0	0	0	0	0	0	0	0	0	0	0	0	0	0	0	0	0	0	0	0	0	0	0
339	0	0	0	0	0	0	0	0	0	0	0	0	0	0	0	0	0	0	0	0	0	0	0	0	0	0	0	0	0	0	0	0	0	0	0	0	0	0	0	0	0	0	0	0	0	0	0	0	0
344	0	0	0	0	0	0	0	0	0	0	0	0	0	0	0	0	0	0	0	0	0	0	0	4.74025	0	0	0	0	0	0	0	0	0	0	0	0	0	0	0	0	0	0	0	0	0	0	0	0	0
346	0	0	0	0	0	0	0	0	0	0	0	0	0	0	0	0	0	0	0	0	0	0	0	0	0	0	0	0	0	0	0	2.67249	0	0	0	0	0	0	0	0	0	0	0	0	0	0	0	0	0
349	0	0	0	0	0	0	0	0	0	0	0	0	0	1.35378	0	0	0	0	0	0	0	0	0	0	0	0	0	0	0	1.1696	0	0	0	0	0	0	0	0	0	0	0	0	0	0	0	0	0	0	0
355	0	0	0	0	0	0	0	0	0	0	0	0	0	1.57172	0	0	0	0	0	0	0	0	0	0	0	0	0	0	0	0	0	0	0	0	0	0	0	0	0	0	0	0	0	0	0	0	0	0	0
386	0	0	0	0	0	0	0	0	0	0	0	0	0	0	0	0	0	0	0	0	0	0	0	0	0	0	0	0	0	0	0	0	0	0	0	0	0	0	0	0	0	0	0	0	0	0	0	1.31668	0
395	0	0	0	0	0	0	0	0	0	0	0	0	0	0	0	0	0	0	0	0	0	0	0	0	0	0	0	0	0	0	0	0	0	0	0	0	0	0	0	0	0	0	0	0	0	0	0	0	0
399	0	0	0	0	0	0	0	0	0	0	0	0	0	0	0	0	0	0	0	0	0	0	0	0	0	0	0	0	0	0	0	0	0	0	0	0	0	0	0	0	0	0	0	0	0	0	0	0	0
404	0	0	0	0	0	0	0	0	0	0	0	0	0	0	0	0	0	0	0	0	0	0	0	0	0	0	0	0	0	0	0	0	0	0	0	0	0	0	0	0	0	0	0	0	0	0	0	0	0
412	0	0	0	0	0	0	0	0	0	0	0	0	0	1.46811	0	0	5.12642	0	0	0	0	0	0	0	0	0	0	0	0	0	0	0	0	0	0	0	0	0	0	0	0	0	0	0	0	0	0	0	0
413	0	0	0	0	0	0	0	0	0	0	0	0	0	0	0	0	0	0	0	0	0	0	0	0	0	0	0	0	0	0	0	0	0	0	0	0	0	0	0	0	0	0	0	0	0	0	0	0	0
418	0	0	0	0	0	0	0	0	0	0	0	0	0	0	0	0	3.91017	0	0	0	0	0	0	0	0	0	0	0	0	0	0	0	0	0	0	0	0	0	0	0	0	0	0	0	0	0	0	0	0
419	1.72585	0	0	0	0	0	0	0	0	0	0	0	0	0	0	0	0	0	0	0	0	0	0	0	0	0	0	0	0	0	0	0	0	0	0	0	0	0	0	0	0	0	0	0	0	0	0	0	0
420	0	0	0	0	0	0	0	0	0	0	0	0	0	0	0	0	0	0	0	0	0	0	0	0	0	0	0	0	0	0	0	0	0	0	0	0	0	0	0	0	0	1.9926	0	0	0	0	0	0	0
421	0	0	0	0	0	0	0	0	0	0	0	0	0	0	0	0	0	0	0	0	0	0	0	0	0	0	0	0	0	1.89671	0	0	0	0	0	0	0	0	0	0	0	0	0	0	0	0	0	0	0
423	0	0	0	0	0	0	0	0	0	0	0	0	0	3.63458	0	0	0	0	0	2.15413	0	0	0	0	0	0	0	0	0	2.6735	0	0	0	0	0	0	0	0	0	0	0	3.00977	0	0	0	0	0	3.38	0
426	0	0	0	0	0	0	0	0	0	0	0	0	0	1.47458	0	0	0	0	0	0	0	0	0	0	0	0	0	0	0	0	0	0	0	0	0	0	0	0	0	0	0	0	0	0	0	0	0	0	0
434	0	0	0	0	0	0	0	0	0	0	0	0	0	0	0	0	0	0	0	0	0	0	0	0	2.42436	0	0	0	0	0	0	0	0	0	0	0	0	0	0	0	0	0	0	0	0	0	0	0	0
435	0	0	0	0	0	0	0	0	0	0	0	0	0	0	0	0	0	0	0	0	0	0	0	0	0	0	0	0	0	0	0	0	0	0	0	0	0	0	0	0	0	0	0	0	0	0	0	0	0
436	0	0	0	0	0	0	0	0	0	0	0	0	0	0	0	0	0	0	0	0	0	0	0	0	0	0	0	0	0	0	0	0	0	2.04846	0	0	0	0	0	0	0	0	0	0	0	0	0	0	0
437	0	0	0	0	0	0	0	0	0	0	0	0	0	0	0	0	0	0	0	0	0	0	0	0	0	0	0	0	0	0	0	0	0	0	0	0	0	0	0	0	0	0	0	0	0	0	0	0	0
438	1.97994	0	0	0	0	0	0	0	0	0	0	0	0	0	0	0	4.17333	0	0	0	0	0	0	0	0	0	0	0	0	0	0	0	0	1.75672	0	0	0	0	0	0	0	0	0	0	0	1.34948	0	0	0
439	0	0	0	0	0	2.82386	0	0	0	0	0	0	0	0	0	0	4.2963	0	0	0	0	0	0	0	0	0	0	0	0	0	0	0	0	0	0	0	0	0	0	0	0	0	0	0	2.84638	0	0	0	0
445	0	0	0	0	0	0	0	0	0	0	0	0	0	0	0	0	0	0	0	0	0	0	0	0	0	0	0	0	0	0	0	0	0	0	0	0	0	0	0	0	0	0	0	0	0	0	0	0	0
446	0	0	0	0	0	0	0	0	0	0	0	0	0	0	0	0	0	0	0	0	0	0	0	0	0	0	0	0	0	0	0	0	0	0	0	0	0	0	0	0	0	0	0	0	0	0	0	1.3522	0
447	0	0	0	0	0	0	0	0	0	0	0	0	0	0	0	0	0	0	0	0	0	0	0	0	0	0	0	0	0	0	0	0	0	0	0	0	0	0	0	0	0	0	0	0	0	0	0	0	0
448	0	0	0	0	0	0	0	0	0	0	0	0	0	0	0	0	0	0	0	0	0	0	0	0	0	0	0	0	0	0	0	0	0	0	0	0	0	0	0	0	0	0	0	0	0	0	0	0	0
450	1.28703	0	0	0	0	0	0	0	0	0	0	0	0	0	0	0	0	0	0	0	0	0	0	0	0	0	0	0	0	0	0	0	0	0	0	0	0	0	0	0	0	0	0	0	0	0	0	0	0
451	0	0	0	0	0	2.55057	0	0	0	0	0	0	0	0	2.30533	0	0	0	0	1.43096	0	0	0	0	1.909	0	0	0	0	0	1.99764	0	0	0	0	0	0	0	0	0	0	0	0	1.52619	0	0	2.15319	0	0
452	0	0	0	0	0	0	0	0	0	0	0	0	0	0	0	0	0	0	0	0	0	0	0	0	0	0	0	0	0	0	0	0	0	0	0	0	0	0	0	0	0	0	0	0	0	0	0	0	0
453	1.66841	0	0	0	0	0	0	0	0	0	0	0	0	0	0	0	0	0	0	0	0	0	0	0	0	0	0	0	0	0	0	0	0	0	0	0	0	0	0	0	0	0	0	0	0	0	2.308	0	2.05341
454	0	0	0	0	0	5.67532	0	0	0	0	0	0	0	0	3.32232	0	0	0	0	2.93633	0	0	0	0	4.0626	0	0	0	0	2.83787	4.88771	0	0	2.64644	0	0	0	0	0	0	5.65056	0	0	1.88106	0	1.99302	0	0	0
455	0	0	0	0	0	0	0	0	0	0	0	0	0	0	0	0	0	0	0	0	0	0	0	0	0	0	0	0	0	0	0	0	0	0	0	0	0	0	0	0	0	0	0	0	0	0	0	0	0
456	0	0	0	0	0	0	0	0	0	0	0	0	0	0	0	0	0	0	0	0	0	13.0041	0	0	0	0	0	0	0	0	0	0	0	0	0	0	0	0	0	0	0	0	0	0	0	0	0	0	0
457	0	0	0	0	0	0	0	0	0	0	0	0	0	0	0	0	0	0	0	0	0	0	0	0	1.70189	0	0	0	0	2.09695	1.63397	0	0	0	0	0	0	0	0	0	0	0	0	0	0	0	0	0	0
458	0	0	0	0	0	0	0	0	0	0	0	0	0	0	0	0	0	0	0	0	0	0	0	0	0	0	0	0	0	0	0	0	0	0	0	0	0	0	0	0	0	0	0	0	0	0	0	0	0
459	0	0	0	0	0	0	0	0	0	3.91849	0	0	0	0	0	0	0	0	0	0	0	0	0	0	0	0	0	0	0	0	0	0	0	0	0	0	0	0	0	0	0	0	0	0	0	0	0	0	0
460	0	0	0	0	0	0	0	0	0	0	0	0	0	0	0	0	0	0	0	0	0	0	0	0	0	0	0	0	0	0	0	0	0	0	0	0	0	0	0	0	0	0	0	0	0	0	0	0	0
461	0	0	0	0	0	0	0	0	0	0	0	0	0	0	0	0	0	0	0	0	0	0	0	0	0	0	0	0	0	0	0	0	0	0	0	0	0	0	0	0	0	0	0	0	0	0	0	0	0
462	0	0	0	0	0	0	0	0	0	0	0	0	0	0	0	0	0	0	0	0	0	0	0	0	0	0	0	0	0	0	0	0	0	0	0	0	0	0	0	0	0	0	0	0	0	0	8.83932	0	0
463	0	0	0	0	0	0	0	0	0	0	0	0	0	0	0	0	0	0	0	0	0	0	0	0	0	0	0	0	0	0	0	0	0	0	0	0	0	0	0	0	0	0	0	0	0	0	0	1.3742	0
465	0	0	0	0	0	0	0	0	0	0	0	0	0	0	0	0	0	0	0	0	0	0	0	0	0	0	0	0	0	0	0	0	0	0	0	0	0	0	0	0	0	0	0	0	0	0	0	0	0
466	0	0	0	0	0	0	0	0	0	0	0	0	0	0	0	0	0	0	0	0	0	0	0	0	0	0	0	0	0	0	0	0	0	0	0	0	0	0	0	0	0	0	0	0	0	0	0	0	0
467	0	0	0	0	0	0	0	0	0	0	0	0	0	0	0	0	0	0	0	0	0	0	0	0	0	0	0	0	0	0	0	0	0	0	0	0	0	0	0	0	0	0	0	0	0	0	0	0	0
468	0	0	0	0	0	0	0	0	0	0	0	0	0	0	0	0	0	0	0	0	0	0	0	0	0	0	0	0	0	0	0	0	0	0	0	0	0	0	0	0	0	0	0	0	0	0	0	0	0
469	0	0	0	0	0	0	0	0	0	0	0	0	0	0	1.75205	0	0	0	0	0	0	0	0	0	0	0	0	0	0	1.73431	2.50381	0	0	0	0	0	0	0	0	0	0	0	0	0	0	0	0	0	0
470	0	0	0	0	0	0	0	0	0	0	0	0	0	0	0	0	0	0	0	0	0	0	0	0	0	0	0	0	0	0	0	0	0	0	0	0	0	0	0	0	0	0	0	0	0	0	0	0	0
471	0	0	0	0	0	0	0	0	0	0	0	0	0	0	0	0	0	0	0	0	0	0	0	0	0	0	0	0	0	0	0	0	0	0	0	0	0	0	0	0	0	0	0	1.28373	0	0	0	0	2.36096
472	0	0	0	0	0	0	0	0	0	0	0	0	0	0	0	0	0	1.4963	0	0	0	0	0	0	0	0	0	0	0	0	0	0	0	0	0	0	0	0	0	0	0	0	0	0	0	1.66415	0	0	0
473	0	0	0	0	0	0	0	0	0	0	0	0	0	0	0	0	0	0	0	0	0	0	0	0	1.34667	0	0	0	0	0	0	0	0	0	0	0	0	0	0	0	0	0	0	1.39883	0	0	0	0	0
474	0	0	0	0	0	0	0	0	0	0	0	0	0	0	2.99617	0	0	0	0	0	0	0	0	0	0	0	0	0	0	0	2.70933	0	0	0	0	0	0	0	0	0	0	0	0	0	0	0	1.85988	2.42787	0
475	0	0	0	0	0	0	0	0	0	0	0	0	0	0	0	0	0	0	0	0	0	0	0	0	0	0	0	0	0	0	0	0	0	0	0	0	0	0	0	0	0	0	0	0	0	2.92607	0	0	0
476	0	0	0	0	0	0	0	0	0	0	0	0	0	0	0	0	0	0	0	0	0	0	0	0	0	0	0	0	0	0	0	0	0	0	0	0	0	0	0	0	0	0	0	0	0	0	0	0	0
477	0	0	0	0	0	0	0	0	0	0	0	0	0	0	0	0	0	0	0	0	0	0	0	0	0	0	0	0	0	0	0	0	0	0	0	0	0	0	0	0	0	0	0	0	0	0	0	0	0
478	0	0	0	0	0	0	0	0	0	0	0	0	0	2.33396	0	0	0	0	0	0	0	0	0	0	0	0	0	0	0	0	0	0	0	0	0	0	0	0	0	0	0	0	0	0	0	0	0	0	0
479	0	0	0	0	0	0	0	0	0	0	0	0	0	0	0	0	0	0	0	0	0	0	0	0	0	0	0	0	0	0	0	0	0	0	0	0	0	0	0	0	0	0	0	0	0	0	0	0	0
480	0	0	0	0	0	0	0	0	0	0	0	0	0	0	0	0	0	0	0	0	0	0	0	0	0	0	0	0	0	0	0	0	0	0	0	0	0	0	0	0	0	0	0	0	0	0	0	0	0
481	0	0	0	0	0	0	0	0	0	0	0	0	0	0	0	0	0	0	0	0	0	0	0	0	0	0	0	0	0	0	0	0	0	0	2.03322	0	0	2.34506	0	0	0	0	0	0	0	0	0	0	1.81893
482	0	0	0	0	0	0	0	0	0	0	0	0	0	0	0	0	0	0	1.73387	0	0	0	0	0	0	0	0	0	0	0	0	0	0	0	0	0	0	0	0	0	0	0	0	3.15511	0	0	0	0	0
483	0	0	3.04726	1.77355	1.98463	0	0	0	0	3.38524	0	0	0	0	0	0	0	2.54285	0	2.402	0	0	0	0	0	0	0	3.36	0	2.78118	0	8.14423	0	2.52102	4.51036	2.66273	9.29734	2.93289	0	3.16466	6.47613	0	0	0	0	2.93084	0	0	0
484	0	0	0	0	0	0	0	0	0	0	0	0	0	0	0	0	0	0	0	0	0	0	0	0	3.66074	0	0	0	0	0	0	0	0	0	0	0	0	0	0	0	0	0	0	0	0	0	2.27142	0	2.56076
485	0	0	0	0	0	0	0	0	0	0	0	0	0	0	0	0	0	0	0	2.83316	0	0	0	0	0	0	0	0	0	0	0	0	0	2.22941	0	0	0	0	0	0	0	0	0	0	3.22818	2.33963	0	0	0
486	0	0	0	0	0	0	0	0	0	0	0	0	0	0	0	0	0	0	0	0	0	0	0	0	0	0	0	0	0	0	0	0	0	0	0	0	0	0	0	0	0	0	0	0	0	0	0	0	0
487	0	0	0	0	0	0	0	0	0	0	0	6.08501	0	2.23159	0	0	0	0	0	0	0	0	0	0	0	0	0	0	0	0	0	0	0	0	0	0	0	0	0	0	0	0	0	0	0	0	0	0	0
488	0	0	0	0	0	0	0	0	0	0	0	0	0	0	0	0	0	0	0	0	0	0	0	0	2.01808	0	0	0	0	0	0	0	0	0	0	0	0	0	0	0	0	0	0	0	0	0	0	0	0
489	0	0	0	0	0	0	0	0	0	0	0	0	0	0	0	0	0	0	0	1.40089	0	0	0	0	0	0	0	0	0	1.21759	0	9.35925	0	0	0	0	0	0	0	0	0	0	0	0	0	0	0	0	0
490	0	0	0	0	0	0	0	0	0	0	0	0	0	0	0	0	0	0	0	0	0	0	0	0	0	0	0	0	0	0	0	0	0	0	0	0	0	0	0	0	0	0	0	0	0	0	0	0	0
491	0	0	0	0	0	5.36829	0	0	0	0	0	0	0	0	0	0	0	0	0	0	0	0	0	0	0	0	0	0	0	0	0	0	0	2.67687	0	0	0	0	0	0	0	0	0	0	0	0	0	1.95557	0
492	0	0	0	1.83425	2.23191	0	0	0	0	0	0	0	5.79188	0	2.76436	0	0	0	0	3.42659	0	10.3598	0	0	0	0	0	3.19814	0	0	0	0	0	0	0	0	0	0	0	0	0	0	0	1.60385	0	0	0	0	0
493	0	0	0	0	0	0	0	0	0	0	0	0	0	5.56824	0	0	0	0	0	0	0	0	0	0	0	0	0	0	0	0	1.5644	3.45031	0	0	0	0	0	0	0	0	0	0	0	0	2.21933	0	0	0	0
494	0	0	0	2.34343	3.47276	0	0	0	0	0	0	9.88088	0	0	0	0	0	0	0	0	0	0	0	0	0	0	0	0	0	0	0	0	0	0	0	0	0	0	0	0	0	0	0	0	0	0	0	0	0
495	0	0	0	0	0	0	0	0	0	0	0	0	0	0	1.89864	0	0	0	0	0	0	18.1167	0	0	0	0	0	0	0	0	0	0	0	0	4.53362	0	0	0	0	0	0	2.11899	0	0	0	0	0	0	0
496	0	0	0	0	0	0	0	0	0	0	0	0	0	2.10205	0	0	0	1.56761	0	0	0	0	0	0	8.38453	0	0	2.88073	0	0	0	0	0	0	0	0	0	0	0	0	0	0	0	0	0	1.81373	0	0	0
497	0	0	0	0	0	0	0	0	0	0	0	0	0	0	0	0	0	0	0	1.41639	0	0	0	0	0	0	0	0	0	0	0	0	0	0	0	0	0	0	0	0	0	0	0	0	0	0	0	0	0
498	0	0	0	0	0	0	0	0	0	0	0	0	0	0	0	0	0	0	0	0	0	0	0	0	0	0	0	0	0	0	0	0	0	0	0	0	0	0	0	0	0	0	0	0	0	0	0	0	0
499	0	2.76235	0	0	0	20.2397	0	0	0	0	0	0	0	0	0	8.57322	0	0	0	0	0	0	0	0	0	0	0	0	0	0	0	0	0	0	0	0	0	0	0	0	0	0	0	0	0	0	0	0	0
500	0	0	0	0	0	0	0	0	0	0	0	0	0	0	0	0	0	0	0	0	0	0	0	0	0	0	0	0	0	0	0	0	0	0	0	0	0	0	0	0	0	0	0	0	0	2.99543	7.88326	0	0
501	0	0	0	0	0	15.9956	0	0	0	0	0	0	0	0	0	0	0	0	0	0	0	0	0	0	0	0	0	0	0	0	0	0	0	0	0	0	0	0	0	0	0	8.02478	0	0	8.40525	0	0	0	0
502	0	0	0	0	0	0	0	0	0	0	0	0	0	0	2.17239	0	0	0	0	0	0	0	0	0	0	0	0	0	0	0	0	0	0	0	0	0	0	0	0	0	0	0	0	1.94736	0	3.17648	0	0	0
503	0	0	0	0	0	0	0	0	0	0	0	0	0	0	0	0	0	0	0	0	0	0	0	0	0	0	0	0	0	0	0	0	0	1.46977	0	0	0	0	0	0	0	0	0	0	0	0	0	0	0
504	0	0	0	0	0	0	0	0	0	0	0	0	0	0	0	0	0	0	0	0	0	0	0	0	0	0	0	0	0	0	0	0	0	0	0	0	0	0	0	0	0	0	0	0	0	0	0	0	0
505	0	0	0	0	0	0	0	0	0	0	0	0	0	0	0	0	0	0	0	0	0	0	0	0	0	0	0	0	0	0	0	0	0	0	0	0	0	0	0	0	0	0	0	1.65099	0	0	0	0	1.80561
506	0	0	0	0	0	0	0	0	0	0	0	0	0	0	0	0	0	0	0	0	0	0	0	0	0	0	0	0	0	0	2.52921	0	0	0	0	0	0	0	0	0	0	0	0	0	0	0	0	0	0
510	0	0	0	0	0	0	0	0	0	0	0	0	0	0	0	0	0	0	0	0	0	0	0	0	0	0	0	0	0	0	0	0	0	0	0	0	0	0	0	0	0	0	0	0	0	0	0	0	0
511	0	0	0	0	0	0	0	0	0	0	0	0	0	0	0	0	0	0	0	0	0	0	0	0	0	0	0	0	0	0	0	0	0	0	0	0	0	0	0	0	0	0	0	0	0	0	4.99002	0	0
512	0	0	0	0	0	0	0	0	0	0	0	0	0	0	0	0	0	0	0	0	0	0	0	0	0	0	0	0	0	0	0	0	0	0	0	0	0	0	0	0	0	0	0	0	0	0	0	0	0
513	0	1.97666	0	0	0	0	0	0	0	0	3.09873	0	0	0	0	0	0	2.38661	1.66856	0	0	0	0	0	0	0	0	0	0	0	0	0	0	0	3.0861	1.89664	0	2.18965	0	4.17455	0	0	7.553	1.26988	0	0	0	0	1.77607
514	0	0	0	0	0	0	0	0	0	0	0	0	0	0	0	0	0	0	0	0	0	0	0	0	0	0	0	0	0	0	0	0	0	0	0	0	0	0	0	0	0	0	0	0	0	0	0	0	0
515	0	0	0	0	0	0	0	0	0	0	0	0	0	0	0	0	0	0	0	0	0	0	0	0	0	0	0	0	0	0	0	0	0	0	0	0	0	0	0	0	0	0	0	0	0	0	0	0	0
516	0	0	0	0	0	0	0	0	0	0	0	0	0	0	0	0	0	0	0	0	0	0	0	0	0	0	0	0	0	0	0	0	0	0	0	0	0	0	0	0	0	0	0	0	0	0	0	0	0
517	0	0	0	0	0	5.16582	0	0	0	0	0	0	0	0	0	0	0	0	0	0	0	0	0	0	0	0	0	0	0	0	0	0	0	0	0	0	0	0	0	0	0	0	0	0	0	0	0	0	0
518	0	0	0	0	0	0	9.44423	0	0.612133	0	0	6.71733	0	0	0	0	0	0	0	4.27009	0	0	0	0	0	0	0	0	0	0	0	0	0	0	0	0	0	0	0	0	0	0	0	4.20588	0	0	0	0	0
519	0	0	0	0	0	0	0	0	0	0	0	0	0	0	0	0	0	0	0	0	8.94258	12.0788	0	0	0	0	0	0	0	0	0	0	0	0	0	0	0	0	0	0	15.6245	0	0	0	0	0	0	0	0
520	0	0	0	0	0	0	0	0	0	0	0	0	0	0	0	0	0	0	0	0	0	0	0	0	0	0	0	0	0	0	0	0	0	0	0	0	0	0	0	0	0	0	0	0	0	0	0	0	0
521	0	0	0	0	0	0	0	0	0	0	0	0	0	0	0	0	0	0	0	0	0	0	0	0	0	0	0	0	0	0	5.76245	0	0	0	0	0	0	0	0	0	6.68769	0	0	0	0	3.15202	0	1.50812	0
522	0	0	0	0	0	0	0	0	0	0	0	0	0	0	0	0	0	0	0	0	0	0	0	0	0	0	0	0	0	0	0	0	0	0	0	0	0	0	0	0	0	0	0	0	0	0	0	0	0
523	0	0	0	0	0	0	0	0	0	0	0	0	0	0	0	0	0	0	0	0	0	0	0	0	0	0	0	0	0	0	0	0	0	0	0	0	0	0	0	0	0	0	0	0	0	0	0	0	1.55703
524	0	0	0	0	0	0	0	0	0	0	0	0	0	0	0	0	0	0	0	0	0	0	2.85217	0	0	0	0	0	0	0	0	0	0	0	0	0	0	0	0	0	0	0	0	0	0	0	0	0	0
525	0	0	0	0	0	0	0	0	0	0	0	0	0	0	0	0	0	1.58951	1.94953	0	0	0	0	0	0	0	0	0	0	0	0	0	0	0	0	0	0	0	0	0	0	0	0	0	0	0	0	0	0
527	0	0	0	0	0	0	0	0	0	0	0	0	0	0	0	0	0	2.40417	4.04692	0	0	2.77145	0	0	0	0	0	0	0	0	0	0	0	0	0	0	0	0	0	0	0	0	0	0	0	0	0	0	0
528	0	0	0	0	0	0	0	0	0	0	0	0	0	0	0	0	0	0	0	0	0	0	0	0	0	0	0	0	0	0	0	0	0	0	0	0	0	0	0	0	0	0	0	0	0	0	0	0	0
529	0	0	0	0	0	0	0	0	0	0	0	0	0	0	0	0	0	0	0	0	0	0	0	0	0	0	0	0	4.58318	0	0	0	0	0	0	0	0	0	0	0	0	0	0	0	0	0	0	0	0
532	0	0	0	0	0	0	0	0	0	0	0	0	0	0	0	0	0	0	0	0	0	0	0	0	0	0	0	0	0	0	0	0	0	0	0	0	0	0	0	0	0	0	0	0	0	0	0	0	0
533	0	0	0	1.87226	1.91599	0	0	0	0	0	2.03137	0	0	0	0	0	0	0	0	0	0	0	0	0	0	0	0	0	0	0	0	0	0	0	3.07693	0	0	2.58189	0	0	0	0	0	0	0	0	0	0	1.59148
535	0	0	0	0	2.15155	0	0	0	4.58962	5.62193	0	0	0	0	0	0	4.38259	2.44629	0	0	0	2.7385	0	0	0	0	0	0	0	0	0	0	0	0	4.88582	4.14611	0	3.175	0	3.91537	0	0	4.54455	0	0	0	0	0	2.66317
536	0	0	0	0	0	0	0	0	0	0	0	0	0	0	0	0	11.2032	0	0	0	0	0	0	0	0	0	0	0	0	0	0	0	0	4.30206	0	0	0	0	0	0	0	0	0	0	0	0	0	0	0
537	0	0	0	0	0	0	0	0	11.1556	6.60077	0	0	0	0	0	0	0	0	0	0	0	0	0	0	0	0	0	0	0	0	0	0	0	0	0	0	0	0	0	0	0	0	0	0	0	0	0	0	0
538	0	0	0	0	0	0	0	0	0	0	0	0	0	0	0	0	0	0	0	0	0	0	0	0	0	0	0	2.1428	0	0	0	0	0	5.1367	0	0	0	0	0	0	0	6.14524	0	2.85098	0	0	0	0	0
539	0	0	0	0	0	0	0	0	0	0	0	0	16.1814	1.6132	0	0	0	0	3.76655	0	0	0	0	0	0	0	0	0	0	0	0	0	0	0	0	0	0	0	0	0	0	0	0	1.99065	0	0	0	0	0
540	0	0	0	0	0	0	0	0	0	0	0	0	0	0	0	0	0	0	0	0	0	0	0	0	0	0	0	0	0	0	0	0	0	0	0	0	0	0	0	0	0	0	4.36565	0	0	0	0	0	0
541	0	0	3.09473	0	0	0	0	0	0	0	0	0	0	0	0	0	0	0	3.95887	0	0	0	0	0	0	0	0	0	0	0	0	0	0	0	0	0	0	0	0	0	0	0	0	0	0	0	0	0	0
542	0	2.34543	0	0	0	0	0	0	0	4.55775	0	0	0	0	0	0	0	4.35689	0	0	0	0	0	0	0	0	0	0	0	0	0	0	0	0	1.89865	0	0	0	0	0	0	0	0	0	0	0	1.97223	0	2.29635
543	0	0	0	0	0	0	0	0	0	0	0	0	0	0	0	0	0	0	0	0	0	0	0	0	0	0	0	0	0	0	0	0	0	0	0	0	0	0	0	0	0	0	0	0	0	0	0	0	0
544	0	0	0	0	0	0	0	0	0	0	0	0	0	0	0	0	0	0	0	0	0	0	0	0	0	0	0	0	0	0	0	0	0	0	0	0	0	0	0	0	0	0	0	0	0	1.98277	0	0	0
545	0	0	0	3.0981	2.67783	0	0	0	0	0	1.95292	0	0	0	1.8601	0	0	0	0	0	0	0	0	0	0	0	0	0	0	0	0	0	0	0	0	3.32538	0	2.5766	0	0	0	0	0	0	0	0	0	0	0
546	0	0	7.51258	0	0	0	0	0	0	0	0	0	0	0	0	0	0	0	3.34794	0	0	0	0	0	0	0	0	0	0	0	0	0	0	0	0	0	0	0	0	6.87529	0	0	0	0	0	0	0	0	0
547	0	4.56156	0	4.11593	5.80642	0	0	0	0	0	5.06227	0	0	0	0	0	0	4.22177	0	0	0	0	0	0	0	0	0	0	0	0	0	0	0	0	8.43136	3.7237	0	5.07298	0	0	0	0	0	4.00258	0	0	0	0	3.96007
548	0	0	0	0	0	0	0	0	0	0	0	0	0	0	0	0	0	0	0	0	0	0	0	0	0	0	0	0	0	0	0	0	0	0	0	0	0	0	0	0	0	0	0	0	0	0	0	0	0
549	0	0	0	0	0	0	0	0	0	0	0	0	0	0	0	0	0	0	0	0	0	0	0	0	0	0	0	0	0	0	0	0	0	0	0	0	0	0	0	0	0	0	0	0	0	0	0	0	0
550	0	0	0	0	0	0	0	0	0	0	0	0	0	0	0	0	0	0	0	0	0	0	0	0	0	0	0	0	0	0	0	0	0	0	0	0	0	0	0	0	0	0	0	0	0	0	0	0	0
551	0	0	0	0	0	0	0	0	0	0	0	0	0	0	0	0	0	0	0	0	0	0	0	0	0	0	0	0	0	0	0	0	0	0	0	0	0	0	0	0	0	0	0	0	0	0	0	0	0
552	0	0	0	0	0	0	0	0	0	0	0	0	0	0	0	0	0	0	0	0	0	22.1557	0	0	0	0	0	0	6.72008	0	0	0	0	0	0	0	0	0	0	1.70484	0	0	0	0	0	0	0	0	0
553	0	0	0	0	0	0	0	0	0	0	0	0	0	2.83878	0	0	0	0	0	0	0	0	0	0	0	0	0	0	0	0	0	0	0	0	0	0	0	0	0	0	0	0	7.69233	3.16859	0	0	0	0	0
554	0	0	0	0	0	0	0	0	0	0	0	0	0	0	0	0	0	0	0	0	0	0	0	0	0	0	0	0	0	0	3.83754	0	0	0	0	0	0	0	0	0	0	0	0	0	0	0	6.09845	0	0
555	0	0	0	0	0	0	0	0	0	0	0	0	0	0	0	0	0	0	0	0	0	0	0	0	0	0	0	0	0	0	0	0	0	0	0	0	0	0	0	0	0	0	0	0	0	0	0	0	0
556	0	0	0	0	0	0	0	0	0	0	0	0	0	0	0	0	0	0	0	0	0	0	0	0	0	0	0	0	0	0	0	0	0	0	0	0	0	0	0	0	0	0	0	0	0	0	0	0	0
557	0	0	0	0	0	0	0	0	0	3.56262	0	0	0	0	0	0	0	0	0	0	0	0	0	0	0	0	0	0	0	0	0	0	0	0	0	0	0	0	0	0	0	0	0	0	0	0	0	0	0
558	0	0	0	0	0	0	0	0	0	0	0	0	0	0	0	0	0	0	0	0	0	2.80847	0	0	0	0	0	0	0	0	0	0	0	0	0	0	0	0	0	0	0	0	0	0	0	0	0	0	0
559	0	0	0	0	0	3.63724	0	0	0	0	0	0	0	0	0	0	0	0	0	0	0	0	0	0	0	0	0	0	0	0	0	0	0	0	0	0	0	0	0	0	0	0	0	0	0	0	0	0	0
561	0	0	0	0	0	0	6.86358	0	0	0	0	0	0	0	0	0	0	0	0	0	0	0	0	0	0	0	0	0	0	0	0	0	0	0	0	0	0	0	0	0	0	0	0	0	0	0	0	0	0
562	0	0	0	0	0	0	0	0	0	0	0	0	0	0	0	0	0	0	0	0	0	0	0	0	0	0	0	0	0	0	0	0	0	0	0	0	0	0	0	0	0	0	0	0	2.99236	1.27675	0	0	0
563	3.62855	0	0	0	0	0	18.7563	0	0	0	0	0	0	0	0	0	0	0	0	1.9232	0	0	0	56.6909	0	0	0	0	0	0	0	0	0	0	0	0	0	0	0	0	0	0	0	0	0	0	8.5164	0	0
564	0	0	0	0	0	0	0	0	0	0	0	0	0	0	0	0	0	0	0	0	7.65686	0	0	0	0	0	0	0	0	0	0	0	0	4.58189	0	0	0	0	0	0	20.1313	0	0	0	0	0	0	0	0
565	0	0	0	0	0	0	0	0	0	0	0	0	0	0	0	0	0	0	0	0	0	0	0	0	0	0	0	0	4.30776	0	0	0	0	0	0	0	0	0	0	0	0	0	0	0	0	1.87714	0	0	0
567	0	0	0	0	0	0	0	0	0	0	0	0	0	0	0	0	0	0	0	0	0	0	0	0	0	0	0	0	0	0	0	0	0	0	0	0	0	0	0	0	0	0	0	0	0	0	0	0	0
574	0	0	0	0	0	0	0	0	0	0	0	0	0	0	0	0	0	0	0	0	0	0	0	0	0	0	0	0	0	0	0	0	0	0	0	0	0	0	0	0	0	0	0	0	0	0	0	0	0
576	0	0	0	0	0	0	0	0	0	0	0	0	0	0	0	0	0	0	0	0	0	0	0	0	0	0	0	0	0	0	0	0	0	0	0	0	0	0	0	0	0	0	0	0	1.38659	1.36947	0	0	0
577	0	0	0	0	0	0	0	0	0	0	0	0	0	0	0	0	0	0	0	0	0	5.29629	0	0	0	0	0	0	0	0	0	0	0	0	0	0	0	0	0	0	0	0	0	0	0	0	0	0	0
578	0	0	0	0	0	0	0	0	0	0	0	0	0	0	0	0	0	0	0	0	0	0	0	0	0	0	0	0	0	0	0	0	0	0	0	0	0	0	0	0	0	0	0	0	0	0	0	0	0
579	0	0	0	0	0	0	0	0	0	0	0	0	0	0	0	0	0	0	0	0	0	0	0	0	0	0	0	0	0	0	0	0	0	0	0	0	0	0	0	0	0	0	0	0	0	0	0	0	0
591	0	0	0	0	0	0	0	0	0	0	0	0	0	0	0	0	0	0	0	0	0	0	0	0	0	0	0	0	0	0	0	0	0	0	0	0	0	0	0	1.65119	0	0	0	0	0	0	2.18368	0	0
592	0	0	0	0	0	0	0	0	0	0	0	0	0	0	0	0	0	0	0	0	0	0	0	0	0	0	0	0	0	0	0	0	0	0	0	0	0	0	0	0	0	0	0	0	0	0	0	0	0
593	0	0	0	0	0	0	0	0	0	0	0	0	0	0	0	0	0	0	0	0	0	0	0	0	0	0	0	0	0	0	0	0	0	0	0	0	0	0	0	0	0	0	0	0	0	0	0	0	1.74641
596	0	0	0	0	0	0	0	0	0	0	0	0	0	0	0	0	0	0	0	0	0	0	0	0	0	0	0	0	0	0	0	0	0	0	0	0	0	0	0	0	0	0	0	0	0	0	0	0	0
599	0	0	0	0	0	0	0	0	0	0	0	0	0	0	0	0	0	0	0	0	0	0	0	0	0	0	0	0	0	0	0	0	0	0	0	0	0	0	0	0	0	0	0	0	0	0	0	0	0
[truncated: 168 more columns]

## Sheet: Resemblance matrix
Bray-Curtis resemblance matrix obtained from square root transformed TRF data													Return to Cover Page
Miranda-CasoLuengo,R. et. al. (2018) Delayed differentiation of vaginal and uterine microbiomes in dairy cows developing postpartum endometritis
	N219VPc	N219U7	N219V7	N219U21	N219V21	N424VPc	N424U7	N424V7	N424U21	N424V21	N424U50	P135VPc	P135V7	P135U21	P135V21	P135V50	P1452VPc	P1452U7	P1452V7	P1452U21	P151VPc	P151U7	P151U21	P195VPC	P195V7	P195U21	P195V21	P195U50	P195V50	P199U7	P199V21	P199U50	P199V50	P374VPc	P374U7	P374U21	P374V21	P374U50	P374V50	P59V7	P59V21	T203VPc	T203U7	T203V7	T203U50	T203V50	T321VPc	T321V7	T367U7
N219VPc
N219U7	11.8892
N219V7	17.2381	60.0557
N219U21	10.8771	43.8821	46.2308
N219V21	8.6169	44.6433	43.5021	76.4239
N424VPc	21.3681	3.74291	6.60133	2.97701	3.70304
N424U7	21.7081	14.3116	17.1855	4.4497	0	10.9145
N424V7	10.1372	46.1539	52.5983	31.3792	33.3845	3.75737	11.953
N424U21	16.5148	17.6553	20.342	17.146	20.9849	11.3762	17.3065	8.4565
N424V21	36.4283	21.929	22.0756	19.8246	25.9723	11.8289	19.509	4.9081	40.8466
N424U50	18.3328	49.857	38.9589	47.6486	54.5406	10.1796	8.08225	36.996	15.845	23.0875
P135VPc	24.6195	11.7271	11.7124	16.6081	17.0055	12.9582	24.0475	0	21.2062	35.7277	19.0364
P135V7	3.5381	17.9832	16.926	15.4606	15.4833	0	18.9693	25.6324	0	7.27019	9.6835	14.7103
P135U21	10.268	11.8486	11.757	12.0084	11.2876	3.4831	5.0497	7.30309	10.0579	13.5979	16.2191	3.04962	2.86986
P135V21	36.4849	25.9032	28.9598	28.4647	34.1685	21.0202	21.8381	22.1464	21.0318	38.0815	31.9346	31.0217	15.5273	16.011
P135V50	13.624	23.4425	21.2762	13.3787	9.06364	11.8533	9.67953	15.2915	17.0508	21.4233	15.1901	20.1161	16.6857	4.36502	15.4516
P1452VPc	30.433	13.7067	18.2339	7.64709	10.267	21.7737	28.7377	8.47922	32.2143	30.9598	8.20718	24.472	5.77059	5.43013	22.2549	11.9582
P1452U7	25.6929	52.0397	45.0661	38.7346	40.9705	4.16554	14.4354	38.1667	16.9195	26.7938	39.3735	19.0021	17.9688	15.0202	37.2096	14.3038	24.8417
P1452V7	23.5063	46.0615	50.7226	27.9082	28.7457	8.16626	24.9739	37.0525	22.2099	16.9603	34.4294	13.9793	23.5852	13.1262	34.5608	12.612	24.3601	59.2887
P1452U21	24.497	20.7815	21.7779	14.4923	16.8936	19.7295	18.2075	21.253	15.9822	20.1297	23.3941	14.061	12.9374	26.7283	27.8307	15.9301	11.6073	23.4519	19.8207
P151VPc	32.2435	20.8339	20.6931	10.6442	13.6122	19.4986	19.6398	11.0949	16.6069	38.601	14.4589	36.2171	17.2861	8.3838	41.1105	25.5335	29.501	25.1917	26.0526	22.5969
P151U7	6.78409	9.81803	9.53783	8.26914	12.3237	0	6.13541	0	11.2613	9.32698	7.39734	5.63885	8.0703	2.65182	15.5321	5.67305	10.1112	14.3741	11.7034	10.4658	12.7387
P151U21	14.2015	38.7837	37.5867	34.2609	32.9415	3.56199	8.70494	32.8285	14.3779	19.6478	44.6822	18.2631	24.5811	15.5477	31.2431	30.9881	13.0402	44.8528	33.0686	21.6765	22.6934	4.61011
P195VPC	15.4037	0	3.78489	9.42853	0	0	23.623	0	3.40994	6.90238	0	7.79985	0	6.65016	10.1476	0	7.53927	9.04985	3.25854	2.9564	11.9326	0	4.40226
P195V7	14.0281	25.0286	25.3295	12.024	14.699	14.4714	8.7588	27.2252	12.2791	14.5927	17.6093	8.48435	13.9962	18.6789	32.7264	19.3312	11.2734	27.3392	25.2567	37.2624	29.5456	4.33763	23.8914	3.51052
P195U21	14.3972	25.9987	34.3181	20.0512	15.4019	4.94383	13.1431	32.9172	7.15073	12.7419	25.5887	7.36187	6.02503	3.02615	17.0178	8.27683	11.2205	26.8812	21.3008	17.9467	10.6725	0	24.1638	14.5279	19.3281
P195V21	12.1117	18.6688	25.1274	9.8206	13.0355	13.6037	20.6189	43.7733	11.0281	23.3359	20.1056	10.6667	18.9831	10.1947	23.7599	20.5914	8.63244	15.8259	12.7697	21.3007	22.0165	0	13.6542	4.48347	25.0323	41.7864
P195U50	10.7096	7.76438	11.1573	13.3223	19.8598	16.1114	14.9203	15.4978	12.1553	29.1547	13.6849	9.60932	12.238	16.7996	21.6631	18.6862	3.34755	14.0454	9.61731	30.1725	20.4028	4.49289	11.174	0	22.4446	12.7634	37.1148
P195V50	5.3634	4.69751	4.57605	4.66487	4.6884	4.34874	9.12748	9.70688	6.08345	9.46121	11.0161	0	0	19.119	7.84879	5.38488	5.41158	7.46582	3.97374	16.8973	0	7.10601	13.4605	0	14.2736	8.84756	15.157	25.1875
P199U7	23.6432	15.4854	19.7346	9.55664	14.8827	16.9947	15.6788	19.6136	11.7677	26.5954	14.8301	9.37307	11.7678	27.8854	29.0985	16.4767	10.3883	16.5823	18.6626	49.767	24.0037	6.19367	20.1069	2.61505	36.4994	15.656	28.4951	37.4896	17.9576
P199V21	7.04022	11.351	8.52603	6.08585	6.00705	19.08	7.08608	10.1428	13.6912	12.9045	6.60271	3.45545	3.24028	17.1017	20.5645	16.5307	9.11056	5.5266	5.80779	31.9366	16.2769	0	6.74159	0	40.0349	11.7234	25.1404	26.126	19.05	24.2939
P199U50	5.70265	5.20963	9.1403	9.16835	15.4319	13.5737	13.9633	9.02918	11.2288	14.7484	11.1318	0	0	18.8687	11.2583	12.5317	4.24979	10.3957	7.64823	16.8081	4.19237	0	15.0317	0	4.03171	9.82326	10.1573	31.5969	37.721	25.0588	10.0384
P199V50	10.9237	11.0711	14.1923	14.9797	17.4579	4.63206	14.5967	11.3728	12.7578	17.9057	11.4557	13.6154	24.2537	16.595	13.3353	19.4742	12.0345	19.3849	11.8916	20.1395	11.2465	0	18.51	7.94398	14.1591	16.7191	16.9222	22.4817	12.1048	21.3199	16.335	22.3089
P374VPc	40.2005	19.7554	25.206	16.3106	15.1773	19.9758	13.3235	14.0756	15.0586	31.1645	17.73	21.0819	5.98537	9.38298	31.8009	25.5547	24.7107	28.3044	25.4849	28.8708	46.2551	6.80518	24.1677	8.81812	23.3501	16.4037	17.8732	21.7246	5.40341	31.8754	16.4683	8.88746	10.6228
P374U7	9.60536	37.3634	28.5075	41.8816	43.4957	0	0	19.6235	21.1279	32.104	32.2515	12.418	0	12.114	28.6358	5.25836	14.67	47.4945	23.9774	14.942	17.508	15.0224	25.7253	6.95579	16.9346	29.6578	19.1352	16.584	9.78729	10.9261	13.046	11.5508	13.8608	17.7365
P374U21	16.5933	43.8937	40.4341	54.793	67.1298	3.66631	4.11571	37.7856	19.1961	34.179	42.6584	11.4229	10.8585	16.83	38.9687	8.47945	14.1114	54.3421	33.0971	21.5567	19.0446	9.04136	39.0988	10.159	23.6687	32.5743	26.0418	24.0622	12.3461	22.8772	15.5357	19.6026	23.9634	23.8938	60.6563
P374V21	13.7325	43.323	47.5882	50.7888	56.1758	0	6.03415	43.8254	12.8535	19.1283	37.0167	10.762	28.4516	13.5756	32.4377	16.6147	4.90985	46.7319	36.5632	23.7973	19.3292	5.54889	42.7899	6.20063	27.1013	23.1382	21.6527	12.7825	5.20833	18.8446	6.63208	14.7035	20.9275	22.3122	38.0571	56.4911
P374U50	11.359	47.9683	44.4421	53.7879	70.1284	0	0	41.5259	17.9896	26.3353	51.4946	4.55786	10.5155	14.7159	34.4361	8.19944	7.55828	51.2315	38.7349	18.5053	19.2582	8.9341	36.2873	0	23.2432	23.5523	13.9269	16.9915	4.62708	17.4135	6.04327	15.5972	12.8892	19.3439	55.4851	73.0448	52.8571
P374V50	14.1865	21.4427	22.3796	20.8753	29.2824	14.8234	10.6301	10.0819	30.0467	29.9855	28.5318	20.5591	0	12.9358	33.9508	13.6446	12.1723	17.4128	21.1225	16.4282	17.9965	6.60828	21.7602	0	13.6105	11.212	22.5493	18.046	15.2393	10.8094	12.3269	18.0242	18.325	16.5889	29.3918	28.6923	35.4476	24.5645
P59V7	8.68491	48.076	52.6639	30.3605	32.49	0	18.4977	42.6466	20.4237	20.648	31.2785	9.82205	26.1827	11.4224	23.2299	19.2525	23.0526	43.6146	46.0724	23.8949	19.1196	16.2076	32.8643	0	29.7844	29.5538	22.6817	17.1027	11.1032	24.3161	14.1191	8.36335	17.9527	18.9945	43.7233	45.1982	44.8954	42.8672	9.88507
P59V21	6.89981	9.09268	13.1384	9.9796	9.5707	23.5644	15.3913	14.0591	17.2056	23.0794	8.75919	14.2797	11.3778	4.64813	23.6971	21.2242	11.4463	12.0851	9.60374	15.8692	33.4039	10.7743	5.40878	0	17.1712	8.74615	28.8621	26.1618	5.692	21.9591	23.3966	19.1808	7.91976	20.4049	12.5466	10.0813	14.6779	9.83586	17.1262	9.11161
T203VPc	17.3042	12.5751	18.2738	11.8948	11.7584	27.2068	6.05931	15.8011	17.5094	16.8226	26.63	7.78898	0	22.7081	22.8026	17.4891	7.58562	6.60971	13.872	24.924	14.0528	8.11178	13.093	4.47938	12.5475	12.644	21.0556	31.7965	19.5764	28.9259	18.0936	24.4676	11.6422	19.5414	12.0902	11.556	11.0535	7.84416	21.7472	9.60548	17.8948
T203U7	10.5603	40.9417	31.984	35.2255	41.5042	0	8.94677	33.5449	23.1714	22.6677	51.6905	9.0427	7.53214	10.6156	27.4048	9.51658	13.2132	38.6383	36.5552	19.4624	11.125	8.79314	36.1057	0	22.1712	27.4547	18.9588	11.8151	4.97713	10.6067	6.62565	5.45742	5.73894	11.9873	38.9495	46.1407	42.9342	46.8202	22.1799	43.9469	6.00214	10.0527
T203V7	30.0147	34.2612	29.9059	31.2201	33.8253	19.6178	22.3712	28.6622	21.73	35.6586	38.5136	31.9562	23.2247	19.1033	56.4857	21.4319	21.7936	46.468	43.7553	32.9985	39.3368	6.89689	36.8967	8.34334	37.3728	20.0769	27.3802	24.9269	6.57339	28.0356	19.1054	9.43175	16.8428	38.3654	26.5718	39.4381	31.8384	35.1799	24.9985	27.4564	21.0431	20.7122	32.1266
T203U50	17.1589	10.105	7.58349	5.34144	5.25537	28.5363	7.55543	14.0256	7.15494	12.3619	17.4332	4.29609	0	27.3676	10.9327	8.58948	9.66017	10.3406	7.86227	28.9279	8.07579	0	14.1324	0	14.5158	13.1246	15.0965	25.7206	20.6089	27.0663	22.8724	25.1986	12.3615	11.3002	8.49722	10.8738	5.83204	7.47395	7.64267	7.9758	12.386	29.9587	8.14906	13.7462
T203V50	27.5811	12.7163	15.4875	12.4984	9.2082	20.1767	9.91137	7.41917	9.44358	19.8396	8.37357	10.0558	2.68336	11.0698	24.586	11.9854	16.7048	20.8023	9.78251	35.7284	24.0689	3.80411	14.0071	3.80887	26.9644	10.9605	11.4918	24.262	8.77812	35.9728	24.0777	15.7923	14.6929	36.3927	13.2561	17.343	13.2994	11.5518	6.92561	15.0496	16.2638	22.671	8.12944	22.2991	27.6228
T321VPc	31.2252	19.7239	10.2929	6.79136	5.99542	12.0575	16.0974	7.47921	11.2158	23.5932	8.99003	16.4913	8.98579	13.5209	27.2033	12.3366	16.2123	22.358	16.7094	35.723	36.0461	7.6678	14.2298	15.7341	30.5478	8.04157	12.7524	8.21263	6.42133	27.0442	27.615	2.85496	8.52953	25.4815	10.4745	12.8288	14.4244	11.992	8.12974	13.4345	6.83384	14.2914	7.00725	28.8487	9.27778	28.8097
T321V7	12.9002	4.74379	4.60357	4.9205	6.44264	16.416	8.27821	6.65883	10.1617	10.5485	7.11608	5.43786	2.7444	21.8779	16.5229	8.0868	14.8082	2.05234	6.17358	28.5098	15.9068	0	5.2466	4.17605	17.2259	3.5732	13.0811	13.2285	12.5398	27.3452	20.8105	12.5731	10.9527	12.0143	5.58042	9.64585	4.52592	6.79644	6.56973	13.577	8.01469	17.1785	4.38333	10.581	24.7819	23.9168	20.1728
T367U7	21.7591	48.2592	37.1373	34.3296	34.1067	0	12.8307	36.1317	19.6171	26.1075	31.4239	12.0391	13.3965	15.0967	32.1763	14.7364	21.4468	51.4325	41.9967	20.4779	28.3055	11.9278	32.622	7.92637	27.0634	27.4998	20.4063	12.6089	7.74795	18.5043	13.3658	3.79956	11.8057	26.4668	52.8459	52.341	40.4544	50.0729	13.0639	56.9693	4.10895	7.46102	39.68	38.3866	7.43448	16.1478	29.2539	9.29016
T367V7	16.7318	48.1361	36.9698	36.2747	39.2337	0	8.4721	35.8028	17.5517	22.2922	31.7182	10.5573	13.4118	17.0079	28.7862	14.529	13.4784	55.2214	41.1052	20.5565	24.6466	11.8613	29.3968	3.18693	27.0162	23.506	19.3634	15.3844	7.62079	18.5134	13.1969	3.76022	7.78408	21.393	52.9105	50.5303	40.0136	50.8126	12.9323	55.868	4.06661	7.27342	35.6492	31.2761	7.43826	15.3819	22.719	7.49158	77.3463
T367U21	17.0206	18.4285	18.2237	12.679	13.1392	17.6231	10.8454	19.1738	10.9741	9.20395	25.8881	3.34061	0	22.442	20.4017	6.7858	10.3943	18.885	14.0402	25.9944	5.69815	3.50291	23.7546	2.81887	12.6862	24.9997	14.4885	15.2108	19.9066	23.2629	5.60614	21.3563	9.42636	7.19367	8.47191	15.9099	14.382	12.9859	10.4183	17.6538	7.47102	22.7586	16.9554	16.635	41.0417	16.2153	5.12934	22.0244	12.3618
T367V21	22.8586	25.1269	34.1288	21.3603	14.4938	13.0686	17.542	23.9172	17.2217	30.5862	25.2603	13.9619	14.5008	20.9998	36.2814	20.5878	13.2987	29.2938	31.6917	27.7276	31.5619	9.83125	33.2043	9.81067	29.7979	21.596	24.7955	20.717	12.1133	30.8812	19.6162	9.98102	13.8448	26.4393	22.2052	24.8784	25.02	26.399	14.0842	29.2754	20.828	27.9091	27.7046	41.2998	23.7935	25.9195	29.8451	22.3968	31.1978
T367U50	9.93276	3.2607	3.37537	7.68147	6.99577	21.5926	11.3815	3.92663	11.8917	12.2363	3.13545	10.7366	5.16909	9.68155	7.43087	11.4427	9.88645	6.04961	3.5467	16.2794	4.97664	9.52392	4.23357	0	12.6639	5.40237	12.0719	14.9468	11.9461	18.039	12.6006	14.6595	11.9303	9.96309	3.56324	3.60148	4.37779	3.59863	0	10.0868	18.4982	5.21142	11.1207	25.4334	13.7015	14.7499	6.2489	5.59272	2.48828
T367V50	7.85601	6.88625	7.83905	3.43259	6.42955	13.0517	6.23898	5.01745	8.26095	9.28015	0	4.19306	4.65894	12.7113	9.6715	13.6924	2.12448	4.53159	8.2236	18.5683	12.4972	0	0	1.8978	21.0311	6.51754	12.77	24.3882	6.00354	20.126	28.6728	6.63476	19.3763	16.7478	3.94679	8.2856	2.04393	8.21074	0	8.67251	13.9773	11.4485	4.38376	14.3049	19.2427	19.2856	10.9696	15.5414	7.531
T381VPc	37.4167	25.1035	24.1111	19.4434	15.3927	15.3877	26.8863	19.8616	16.1952	35.2332	28.9096	30.8007	16.2816	16.6847	38.4735	31.6194	22.6926	29.4296	25.299	23.8263	35.2172	7.60017	24.5313	8.73934	22.9999	18.6846	29.3365	29.6404	8.41111	27.6825	15.1499	8.49703	18.0953	41.2571	14.1311	21.7063	23.5252	15.5273	15.9722	28.7199	23.6588	27.6286	22.3577	43.465	19.0458	21.7412	20.1847	9.83754	29.6514
T381U7	5.20459	14.0173	24.2151	22.6216	17.8487	2.64958	11.2073	20.6354	20.9758	6.4992	16.0397	6.36772	22.6017	8.22846	12.2672	22.461	4.3947	18.3436	19.3179	11.9845	8.50163	3.12264	31.7327	6.86199	16.4931	16.2364	12.3748	9.55223	8.62611	9.78489	4.20159	8.44643	18.8935	9.5429	18.3566	18.0806	35.1296	17.4276	27.1251	24.1987	8.65625	13.1834	25.0555	16.4996	6.40993	8.64286	11.1541	2.42494	15.5489
T381V7	5.55715	19.992	20.3095	23.7202	19.4182	4.47448	16.1676	15.2679	21.8128	10.0081	18.4576	9.7526	28.9203	12.9196	6.46741	18.633	9.87156	22.0052	25.5471	16.648	7.44353	13.4897	26.5683	6.25272	10.0489	16.0625	5.55534	8.39133	12.508	11.1146	3.73117	10.9852	15.6957	9.05579	25.4668	19.1362	23.9211	20.0812	8.92308	35.9466	7.38664	13.7744	21.5743	17.5475	8.16811	6.23972	12.0295	4.91007	22.6752
T381U50	14.1812	3.25229	14.7039	8.80379	7.24992	5.64367	14.496	11.5308	5.327	9.74061	7.8799	6.37667	0	6.18175	16.1916	9.8793	25.8002	22.5829	15.4262	6.98883	9.45473	0	14.9028	7.51369	9.27948	18.6455	10.3509	8.00971	10.9683	4.52669	4.31706	9.61737	6.47813	10.2452	11.3384	14.2674	11.1496	7.68255	7.04341	4.323	12.0451	4.7221	8.52526	10.8947	11.8257	10.7343	12.9707	10.9678	14.7279
T381V50	7.23451	6.32092	11.0649	7.44873	6.72151	12.8601	11.8062	6.39431	16.0778	17.7771	9.5224	0	0	10.5345	9.48381	15.8006	0	4.31862	9.99792	14.4868	5.87943	0	10.5136	0	14.4908	4.71837	27.0598	27.748	16.9515	19.6862	14.4395	20.7806	28.2141	10.9776	7.96796	11.1878	9.47903	6.23434	27.2473	5.37182	18.1488	13.5718	6.70771	14.4576	11.3934	10.4166	3.50687	3.54974	4.49464
T403VPc	15.2026	0	0	4.4406	0	10.5578	29.5235	0	0	21.5273	7.59058	12.914	7.56939	18.2349	19.3942	5.80847	6.2199	4.93592	0	13.6838	21.4684	0	13.3541	39.7559	7.82933	6.03336	26.8861	22.1091	7.07871	21.3903	8.68313	7.17586	14.1572	14.6861	5.76182	9.70384	0	0	8.70109	0	13.2643	15.1917	7.67595	25.2342	13.4387	10.7038	18.3503	14.0073	4.30073
T403U7	6.85805	8.20531	1.86321	0	0	26.3483	9.12393	10.5267	2.72123	0	9.56497	2.42397	15.6458	8.16044	3.54918	8.30893	8.15466	6.21237	11.3833	6.16335	1.9758	0	2.88618	2.51457	1.7108	8.24853	6.79609	5.97824	2.72761	9.69206	1.76259	11.4685	2.2471	1.62362	0	0	2.14442	0	0	3.93038	6.62129	3.93864	0	7.58651	19.7061	4.53669	1.78739	9.56214	5.33372
T403V7	9.34112	13.1623	19.541	12.157	10.5431	8.85095	12.5189	5.92404	2.76698	10.5349	4.25236	6.92162	31.4834	5.04458	9.97546	13.8888	0	9.7967	17.1778	3.33278	15.1028	5.60993	12.0444	5.23441	3.27575	11.0274	12.7853	20.4663	0	13.1824	8.51988	5.85825	6.17875	15.0556	10.6283	13.8918	10.9964	19.0799	6.84831	13.631	16.8513	3.89637	3.43049	14.6535	0	8.0618	4.03798	2.32179	12.0386
T403V21	21.2354	19.5929	25.2262	14.9727	17.2589	11.4834	21.0738	18.2492	12.4073	34.1463	23.0235	16.6557	16.6292	15.0339	30.9118	21.3937	13.1432	17.7213	21.1217	32.5645	24.67	8.30633	17.765	0	26.8692	14.9684	23.517	34.2833	15.7033	34.928	22.95	18.5625	14.6345	22.5506	12.9062	17.8599	21.3164	17.1216	14.1477	28.1472	17.916	26.7434	20.0862	28.0013	18.4681	28.0706	20.3932	18.6663	17.7849
T404VPc	2.84836	0	0	0	0	20.4708	0	4.66156	7.19775	3.57225	0	3.94994	0	14.5246	3.23095	3.97137	9.37251	2.57639	0	21.2142	8.3483	0	0	0	25.2713	11.6895	18.3228	25.9882	10.8335	17.1659	38.8789	9.00325	0	9.30732	8.51073	7.85424	0	0	4.48626	6.60994	15.9944	27.2135	4.09104	5.54946	25.8599	19.6357	21.0625	11.7743	10.5131
T404U7	3.29281	21.5326	26.6803	21.656	16.5262	0	8.80153	49.4264	8.40076	4.24405	16.8525	0	31.0809	6.7251	10.3454	26.1771	5.21985	18.9469	19.9626	22.8768	16.4037	0	21.6771	0	19.9525	16.0608	36.3111	23.1879	11.3624	16.7364	22.8799	4.54407	19.2568	8.69758	18.6041	23.1049	30.1081	20.0679	5.4324	36.3254	5.05436	13.8123	15.9464	14.4785	15.839	5.46873	8.27056	10.5098	32.9614
T404V7	6.08995	16.7535	21.4643	16.3397	8.11884	0	8.19221	42.4009	0	3.70698	8.5862	4.1039	20.4551	3.35565	3.34913	12.5137	8.88459	14.979	15.2529	12.4587	15.5484	0	11.2192	4.79628	9.43103	18.2542	32.9395	7.34466	8.30464	12.7726	6.70586	0	10.4048	8.35663	16.4371	15.0118	16.1563	11.9256	0	26.9805	0	0	15.3084	14.8365	3.11197	11.0538	16.6526	7.67531	29.853
T404U21	16.2594	28.5371	31.3336	19.9016	19.2775	3.34091	12.0854	47.4608	9.23882	18.8049	17.8033	12.3286	27.3632	13.963	29.0762	17.3725	12.0791	33.6409	28.0414	19.2438	27.8067	0	30.3032	5.00933	31.8119	29.719	49.9003	24.0102	14.747	22.8081	15.0517	7.6356	14.8052	20.898	23.4234	30.6927	31.9057	25.4581	14.2727	33.6726	13.4175	10.5706	24.4214	37.3811	10.2688	13.1932	21.9148	12.0348	36.2679
T404V21	5.98913	42.6883	37.0369	32.5512	30.3171	0	12.9935	54.9946	14.4695	8.88666	19.5559	0	26.9063	7.14061	13.281	12.8023	8.25922	35.1502	30.1911	15.3889	14.9936	3.82244	26.9877	5.45183	22.081	24.3501	32.8197	15.8208	9.89249	15.89	10.38	6.59085	12.9991	10.832	29.8367	36.3962	34.0818	27.9913	7.74762	45.6266	7.2601	9.01107	24.0869	21.1978	8.73038	8.20937	13.5541	5.25469	41.6831
T404U50	19.8886	16.1193	12.9965	3.37033	5.40783	23.8657	17.6132	16.1497	12.3041	21.3317	14.8265	12.0689	0	21.9362	21.2663	17.3446	11.6213	11.6179	9.33819	35.1036	24.3249	4.56084	13.0337	3.42466	32.5561	17.5187	30.8985	34.8117	12.3714	37.6613	26.8575	13.0305	8.91884	21.6059	13.225	15.7657	6.51786	8.14091	12.23	16.2055	11.827	34.2935	18.5767	26.6646	34.4253	23.7242	14.6641	26.3359	15.6728
T404V50	5.26686	10.0069	6.67893	0	3.0455	12.243	14.16	4.65686	11.0254	11.9626	3.24933	9.29714	11.187	5.15483	11.143	14.6794	11.8274	9.61869	10.6245	18.254	32.8576	8.67014	13.462	4.69692	24.7536	6.677	16.3375	15.1875	6.59105	25.8828	23.0092	11.8577	4.82639	17.0874	6.49875	9.27562	4.5656	6.16317	0	17.0565	18.1253	13.7038	13.8909	16.2449	13.3172	30.1633	28.3754	17.4932	15.8249
T433VPc	29.7307	12.9307	11.6466	9.60121	13.3972	14.462	16.8122	0	18.3679	50.0844	13.7426	41.2745	8.38812	6.58067	37.1526	26.1038	24.0144	14.5774	15.4548	17.6718	49.6708	13.1406	17.9336	7.62411	16.0606	7.22789	21.8921	20.0188	0	23.2342	8.17055	5.4485	7.60376	30.2801	18.4876	16.5466	11.3023	8.78386	22.5771	5.957	21.4215	11.1862	10.0516	34.3321	6.66825	18.0615	32.0707	10.0763	15.9617
T433U7	0	4.34206	3.75499	6.74831	6.7894	0	4.38593	7.01597	2.94443	0	3.60907	8.42403	24.8052	0	2.79237	14.7177	0	13.8199	15.5094	8.83351	4.62508	12.2446	14.9592	0	6.66541	2.33725	0	5.32196	7.29499	7.32438	0	0	4.51333	6.22362	0	3.95937	10.4593	3.69676	0	10.9861	0	0	0	11.4706	0	3.68847	11.7766	2.68268	4.67035
T433V7	0	4.74256	4.08963	0	0	0	0	7.70409	0	0	0	0	17.4233	0	0	11.3946	0	11.6509	14.4947	4.05706	5.06781	6.45817	11.9443	0	7.20159	2.57633	0	0	8.27242	7.95895	0	0	0	6.69417	0	4.32251	6.83392	4.03104	0	5.89732	0	0	0	3.04361	0	3.94899	12.7748	2.87398	5.03587
T433U21	1.79114	4.34382	2.17849	4.95705	4.54311	11.8015	2.8851	0	3.08111	2.33237	5.71499	9.32126	26.3473	2.89246	4.52325	9.45547	2.54478	5.00267	7.01725	1.76872	2.3234	6.20065	8.89219	0	4.83015	7.35618	2.93227	0	3.94236	4.60669	2.38137	0	9.43634	4.856	5.50968	2.59662	8.19688	0	0	10.8803	0	10.802	11.2136	8.30456	6.52037	1.76172	2.08184	2.6484	4.18415
T433V21	34.1372	19.6386	21.3899	14.8962	8.55655	15.9721	23.4203	13.8272	12.8683	28.4494	14.3363	24.6573	10.0135	13.5207	34.0393	10.3679	18.4556	19.5714	23.5664	28.9947	34.7946	4.30829	18.1796	14.1998	19.8821	21.79	26.833	18.513	8.83337	32.7445	21.2127	8.91903	13.2547	27.1673	14.5839	21.4521	14.4294	10.9363	13.5654	21.2423	13.4527	15.4905	13.02	33.6662	20.1366	32.343	33.6498	31.2093	24.0377
T433U50	29.2767	15.8566	15.4813	12.7392	12.037	20.144	21.5653	11.1422	14.0726	32.1636	12.929	26.1571	4.58015	19.4985	32.2037	10.9677	19.5938	23.8478	16.6134	38.7763	42.9917	4.79546	17.2157	6.30931	32.7651	11.9987	19.7109	27.9385	17.3045	36.6413	24.9125	12.039	17.9119	35.5078	20.4593	24.2035	18.6555	19.2383	13.9473	18.6671	19.8438	13.4345	16.2293	36.3456	18.3033	31.6567	37.7515	12.5476	25.2578
T4590U7	15.835	11.0782	8.65231	6.17419	8.52075	9.78355	5.32866	13.1648	5.05139	2.9291	20.1927	0	0	29.5811	12.2447	1.97956	4.14359	11.3633	9.61887	25.1731	2.64007	2.5853	11.7749	2.42424	5.60488	8.14488	7.70683	14.4946	18.0412	22.3481	10.3958	24.2544	8.69243	6.14418	4.43987	9.25341	4.77188	8.31196	3.43532	6.47077	1.99387	22.0536	4.619	7.10718	33.4816	13.4322	8.09244	24.2835	9.43041
T4590U21	5.78109	16.7852	23.7748	15.4575	17.9472	4.62909	28.1401	29.2812	11.7306	17.4451	21.1415	7.16111	22.1489	12.4036	22.7527	12.4719	11.1281	17.8598	20.3021	20.1679	15.1565	0	24.7943	0	25.368	31.6597	41.6535	17.1115	16.4388	21.0163	17.4833	13.2358	23.1488	8.40005	17.3067	30.5959	34.2914	22.3779	24.0244	27.7899	16.792	11.2671	28.1056	22.3527	10.1972	8.48003	7.73128	7.83854	22.7635
T4590V21	6.75034	18.5763	26.9006	20.3955	14.9004	0	23.9679	15.9812	8.24302	16.6828	13.6284	14.2508	17.0611	6.10133	16.0123	23.652	13.7244	10.9453	19.6884	9.88223	22.6246	11.7518	16.2787	0	12.4551	9.99121	17.6053	6.80565	0	15.2508	0	0	0	13.0333	5.58369	13.1401	21.9159	17.986	7.09422	23.4196	15.6022	5.28413	12.2431	15.2251	5.55436	3.71523	9.04268	4.73489	19.3545
T4590U50	2.50536	3.54564	3.08382	3.98299	8.41434	32.6653	6.55313	4.10513	2.24789	4.54831	6.64403	4.56372	10.2564	11.4272	11.1743	9.07507	0	5.83292	3.72876	21.1249	8.44758	0	19.4091	0	20.3721	1.87456	9.88396	18.9107	15.0655	30.9789	18.7211	15.3777	27.656	24.0148	0	11.4944	8.78213	7.61098	6.8952	7.32805	12.3172	15.854	0	15.3479	18.3118	17.1277	12.3976	11.1023	5.79266
T4590V50	8.90212	4.6562	4.19104	11.6153	11.9539	8.98149	11.4129	7.26843	2.1908	9.04308	15.4306	17.7818	10.2738	14.8112	14.6394	4.54001	8.9608	15.425	8.44772	20.2847	8.07661	0	20.1065	5.84903	13.8505	9.63831	4.323	27.6218	23.9273	16.7407	16.2216	24.2484	26.1697	16.7994	8.09161	15.9874	9.78158	7.98533	6.61478	12.5901	0	32.0163	4.87445	24.2809	16.3523	17.9294	20.3828	13.5685	12.911
T462VPc	10.0623	14.2603	10.1744	12.58	17.5016	6.36233	12.0605	4.00631	19.636	20.5193	9.11285	4.5832	8.67315	10.474	12.585	0	15.0497	15.8781	10.5294	17.3618	12.1073	8.03679	7.82708	0	15.5102	9.96593	6.25729	10.7265	6.1677	7.21286	14.394	2.33597	4.43094	8.87609	18.4558	14.3184	11.1708	18.9499	5.20867	14.4025	2.24516	2.21803	12.7694	11.5731	3.41261	12.161	16.2807	4.88438	19.298
T462U7	11.6865	43.3782	46.7263	34.3238	48.2592	3.17747	10.7396	47.6501	16.2905	23.0699	33.2888	0	20.2916	16.6878	27.3729	10.1722	12.7756	44.1227	32.8936	23.3439	13.309	8.91255	34.4812	3.57865	26.4956	28.0151	25.2522	23.5106	11.2398	25.2594	14.3143	20.1502	21.4668	19.273	51.0043	62.2875	53.2592	66.0886	21.2893	54.297	11.4783	11.3831	39.0575	26.6637	10.647	16.419	9.61837	7.26923	54.6238
T462V7	11.858	51.6205	51.3373	37.4998	41.2237	3.35662	20.4553	43.1417	21.8857	22.8814	40.1809	12.8469	29.5518	15.3613	36.1266	25.3505	19.4028	48.1872	39.5329	21.4612	18.2594	14.877	48.4566	0	33.7772	28.5205	25.5443	14.6785	11.9798	19.2176	15.1513	9.7439	21.5949	20.0165	43.4736	54.2251	54.6621	51.7172	24.4811	61.4848	6.96951	13.1701	44.8828	35.656	11.1993	15.6742	11.9771	5.36692	47.4048
T462U21	3.89244	0	0	4.59451	11.3141	6.5924	0	0	0	4.51958	3.30034	6.11954	10.3632	7.63559	0	13.9763	0	5.52335	0	5.64031	5.2564	8.53026	13.555	0	4.8414	0	12.8045	23.73	7.06115	13.9779	8.9484	7.90341	16.9901	9.39289	0	7.08662	7.51968	7.00303	0	7.05948	7.54506	5.92304	0	9.02101	3.16168	8.70029	6.51478	3.22591	2.56781
T462V21	10.1541	10.3073	6.92589	11.5151	10.4313	13.1543	11.3721	13.8058	2.30412	4.38934	30.9184	9.32453	8.58051	24.457	9.97312	5.27099	5.53597	14.3553	10.723	22.6964	3.45142	4.43586	17.5177	4.22252	5.06545	10.2134	8.31405	11.3244	14.3493	22.5849	3.43824	16.6557	12.2723	11.1812	3.42381	10.0412	15.7875	6.53809	5.53746	14.4532	5.72545	21.7756	8.03853	10.3326	24.4699	9.04311	2.72158	22.4055	3.77618
T4654U50	6.19881	8.43536	11.1139	5.57892	9.59141	13.8373	5.33012	12.8567	11.3997	14.2254	5.62722	2.53627	3.97581	17.4602	14.2489	3.59237	4.34894	7.94949	5.46253	33.2989	6.4686	2.98117	9.36088	0	25.1854	10.7067	11.4023	23.6385	23.303	34.6621	40.9869	17.2437	13.8233	21.0398	16.1053	25.6243	10.1424	15.5778	5.55841	19.6503	8.2666	17.2548	8.64345	13.1281	18.0444	22.7176	16.1456	19.237	17.8629
T4654V50	5.63054	3.55566	3.09231	0	7.17966	8.38425	9.51938	13.2081	5.0687	4.11209	3.68603	0	5.87314	13.4448	6.98736	9.91664	4.18803	6.73534	7.43504	14.9944	7.59679	0	8.40143	0	21.9964	11.355	14.3291	32.0852	14.3627	23.3094	32.9478	15.6721	23.1507	14.4749	8.67719	22.2658	4.93994	10.2622	5.14234	10.8659	4.56991	19.7203	4.34359	11.1212	17.9813	8.44355	15.2508	10.2655	14.6141
T468VPc	16.7504	17.3825	11.6994	6.25748	12.2951	2.65493	15.1808	8.88306	7.07116	15.6503	8.44005	10.117	12.7201	2.00854	17.7969	5.02556	11.2666	20.8671	17.9605	13.6945	21.527	3.56224	13.5702	1.98061	10.7954	13.2098	8.7018	12.7248	7.66639	12.5005	10.1771	7.93945	11.1321	19.4999	16.7431	18.636	17.3015	21.0605	6.35734	18.1495	4.55675	3.18364	13.9115	18.2603	7.36726	17.0885	19.7585	11.8491	19.8211
T468U7	13.3168	44.5558	47.5255	37.0386	36.2897	0	14.761	44.5312	19.3066	30.9922	23.9892	18.8542	24.9932	8.54832	29.6819	24.5794	23.9513	56.4524	33.8344	20.1783	23.4243	13.7531	34.2374	6.54247	28.7097	26.3157	30.1639	14.8685	8.60234	16.1597	11.9226	9.89182	22.177	20.1856	51.6913	53.4794	46.1897	39.9834	16.1031	58.6411	10.8044	4.8542	33.3308	32.8082	5.46007	17.7873	17.7632	7.14512	52.8104
T468V7	15.8054	29.688	32.2637	22.9082	24.1659	3.43257	15.7246	29.0781	14.7029	16.3915	19.8975	18.8762	18.9968	11.6439	24.7931	25.9237	20.4594	36.9198	24.0797	19.0855	26.8307	9.44755	29.3019	10.8676	30.712	25.8135	24.7533	20.3842	9.4408	16.6613	14.881	11.4579	34.1765	15.7676	32.0962	39.7672	36.4819	27.3273	17.3626	38.9974	5.01606	9.29954	18.9336	29.7959	8.77371	8.7823	18.4685	5.59128	42.6764
T468U21	2.59637	7.71707	7.71171	3.73057	10.5097	10.6221	8.5261	9.52348	7.21753	8.68174	3.8336	0	0	15.0072	4.39348	4.94723	5.63233	3.86979	4.13916	12.1834	15.2159	7.48704	3.68875	0	17.9528	9.26958	27.1382	28.9314	14.0545	18.5668	26.7707	15.1102	22.6995	7.71348	8.576	19.1053	0	11.0713	8.99693	7.29632	14.4306	11.0765	0	5.40303	10.078	14.2307	15.1976	11.3476	6.54782
T468V21	5.54647	5.91831	5.29119	4.96442	12.9013	5.44493	21.4638	9.35433	0	13.3107	11.883	8.50874	13.3776	14.4238	19.3374	0	0	3.89358	3.92349	11.9603	12.8391	0	10.9479	0	9.03231	0	13.8218	29.0737	18.3254	17.6747	11.2921	20.2835	19.0837	8.04332	4.46258	17.3104	7.04451	12.655	12.0645	6.72991	12.0104	17.4611	6.29367	10.6755	8.04344	11.0255	4.35426	3.55433	4.71394
T468U50	14.8522	10.7135	10.6988	8.99641	16.8406	26.7663	6.43186	18.5383	7.18918	10.1929	29.6603	8.27368	5.77209	28.037	28.3984	8.07326	4.86765	14.0701	12.0537	38.4485	9.89867	2.44515	16.9688	0	33.0896	16.8496	17.1044	24.0531	21.1248	42.9096	32.6588	22.3509	17.5972	15.5913	12.1087	21.8582	16.9844	16.1673	12.564	17.5671	13.9877	31.1338	11.3791	24.0675	34.1725	25.3313	21.7803	26.4344	13.979
T468V50	18.0773	11.6964	14.5324	4.30905	10.2074	20.0062	10.1401	12.1874	11.549	14.8068	21.1784	11.3818	7.49928	28.7725	23.5163	6.28805	11.2987	11.7654	16.0819	42.7308	20.0771	6.24412	10.5328	2.94162	28.0553	10.5128	16.7298	27.6755	14.7723	47.0719	31.838	20.1809	14.194	23.0355	10.6876	15.7882	10.4077	10.0414	10.6549	19.1582	11.6555	29.2559	7.92246	26.9698	33.1486	30.1765	20.005	26.0514	13.3417
T475VPc	23.5137	22.1965	22.9211	17.7448	16.4531	19.0761	11.2343	10.507	21.881	39.0038	17.0078	30.1419	9.68651	12.1007	30.253	18.5366	32.3598	21.4446	17.7489	28.0913	50.688	10.1062	19.7539	7.03305	25.8665	6.15355	17.5245	23.1498	0	28.9239	19.9102	4.24732	6.57372	40.3281	20.5551	22.2374	17.1798	16.584	14.9131	19.7744	39.626	18.9709	17.1492	38.0425	5.66155	28.5249	27.1674	17.2217	22.799
T475U21	3.87781	14.4646	8.82338	9.76492	8.40259	16.5138	9.64259	17.7297	3.08738	0	9.29752	6.69431	40.4524	6.6727	7.26001	26.1499	8.5044	18.5792	23.8774	6.87536	8.88658	0	23.3624	0	9.90152	2.29731	0	4.05645	7.37085	12.6874	0	5.03968	9.13042	10.7466	4.31144	7.45144	21.0293	7.2331	0	15.2871	7.51669	6.28351	6.07528	15.3359	6.86608	3.51339	4.62145	5.35985	9.19013
T475V21	8.14052	14.4327	13.2001	14.1771	12.9255	10.2421	6.98132	22.6829	9.61124	9.19805	14.007	5.88646	18.2265	7.91206	10.7845	21.1519	11.9674	22.1409	22.2846	9.39322	17.2318	5.20773	25.9646	0	17.5878	6.38345	5.64576	8.88669	12.4141	15.2092	4.11594	10.3138	11.9522	10.1734	9.30813	12.0223	23.3323	15.4927	6.77912	19.9291	13.1586	11.9786	11.0674	15.6699	12.456	6.7971	10.9235	9.19247	12.82
T475V50	14.6412	29.233	35.0878	12.7819	15.8457	0	12.9271	38.897	10.3687	19.5137	26.6974	4.91232	15.674	9.50323	14.4241	20.7998	9.38585	23.0522	19.941	14.7354	12.858	5.09065	26.0162	0	23.2369	30.9214	38.0005	22.1853	12.223	21.213	9.55593	4.79332	10.8857	17.2882	16.7091	19.8717	23.227	24.5824	10.154	34.7262	11.1072	14.7708	28.6904	25.3525	13.4394	10.802	16.374	4.34298	27.1664
T752VPc	7.76732	5.89959	9.19033	21.2457	10.6524	0	0	5.94485	12.2595	14.328	8.09321	16.285	9.16655	11.9168	9.47531	25.6074	7.52836	12.6739	4.51617	5.52271	7.99806	0	15.9825	8.83084	7.76443	12.4991	6.44732	5.69621	12.654	3.23633	8.23527	14.1498	26.6047	8.41265	15.7674	13.6939	16.3774	5.8259	12.2476	9.13835	8.71215	12.5924	13.8957	16.2173	5.88923	9.65384	8.33852	4.18712	11.2678
T752U7	11.4365	42.6254	41.3806	31.2322	33.6721	3.38792	18.545	42.1938	16.7785	14.1039	35.994	6.9447	17.7369	9.09856	23.6546	19.6704	22.7444	47.2047	42.7947	21.7273	16.6046	8.19834	37.7678	0	30.2375	26.2652	17.0087	10.3539	12.5532	19.6999	13.6505	8.89503	14.4873	15.7698	28.6189	41.5562	35.4676	47.8614	6.49131	49.2573	6.12326	8.02694	44.6393	28.4175	18.0868	14.357	10.7964	8.66285	41.9715
T752V7	13.5148	42.2769	44.2179	38.4939	40.6666	3.4447	13.4551	37.2609	15.9364	17.9853	39.7461	11.9485	25.4164	9.08258	23.8659	25.2215	19.2041	48.6127	40.5823	22.3928	19.3448	8.98226	43.9464	0	30.0727	24.962	13.953	7.50198	9.21356	17.6392	11.2832	8.94247	21.1821	15.9779	27.6636	40.0419	46.2939	49.8399	6.68551	48.7344	6.29885	8.14568	39.0126	31.3972	15.6847	12.202	11.3654	6.73782	37.8248
T752V50	3.33802	4.76068	4.28268	4.00004	10.329	9.87067	15.1039	9.75334	9.77154	0	5.57805	0	6.22516	6.86885	8.8769	0	12.9971	7.3352	22.9044	11.1642	7.9902	0	5.1213	0	9.52495	2.3099	4.7172	31.0566	4.3977	21.4202	16.4262	15.7364	24.4725	10.3096	3.55666	10.0614	5.51871	10.0253	0	14.4258	11.1645	25.152	8.9419	14.4865	17.3086	17.0749	8.68635	15.8045	7.89551
N174VPc	34.3258	5.69767	6.33582	5.23518	7.20147	12.9251	10.1366	8.45521	12.4377	25.067	10.9686	18.534	5.15334	18.4601	24.0712	12.1431	13.8499	11.4612	13.022	17.4543	35.9445	2.3415	9.22635	11.8364	20.5027	10.6481	14.4757	19.5211	14.1563	22.0099	14.831	7.74892	9.79736	29.8909	12.8074	16.3016	8.26558	12.8098	13.8652	8.9586	12.7937	19.9176	6.71443	30.382	13.1723	15.0006	27.7519	21.0832	22.5281
N174U7	29.8614	20.6608	20.2311	10.8503	8.52373	5.25274	14.6501	12.6235	10.081	28.9207	16.5655	16.7708	11.0276	16.1014	24.3406	27.0003	10.4423	19.7334	17.3576	21.1125	26.9613	10.5234	15.4255	0	25.2198	13.6488	21.4979	19.6622	19.2403	28.7796	19.1792	13.8916	5.85743	36.0213	12.5508	17.5772	13.1103	17.3475	9.51782	21.3451	13.9451	8.4374	8.93609	26.8588	14.4959	16.4419	22.2807	15.2853	21.4869
N174V7	37.3489	13.2105	17.43	15.5702	13.4217	11.4953	11.4216	4.91571	12.8233	26.1084	17.2687	20.0236	8.14587	8.59265	28.3588	19.0792	23.1311	17.6824	19.8807	19.5167	29.9146	15.2482	18.6301	9.24136	13.5937	9.03229	9.0502	14.0049	6.63656	19.6426	4.6753	5.52036	6.72216	34.2037	11.2321	11.6223	7.99328	14.5247	9.97756	12.4958	3.00558	12.7489	10.7883	29.75	8.15804	20.2876	26.1695	12.3841	20.943
N174U50	23.4597	10.9695	10.8747	4.21845	7.91366	7.77405	25.3259	7.51801	16.6467	23.9298	12.2016	28.8664	12.5278	6.44033	24.5122	19.7938	19.9268	9.85738	17.0475	16.5906	24.1279	0	4.32215	5.38033	5.88425	7.96061	22.9691	17.1382	0	14.4024	5.89275	0	8.91357	18.0987	4.40323	7.07204	13.3759	4.18555	18.2824	8.62542	17.7765	11.2824	8.33264	23.477	7.19925	5.09831	10.2948	6.79166	13.7561
N200U7	13.4462	9.06481	4.60439	4.45717	0	24.8015	22.7202	5.00502	0	22.7756	4.26637	14.9026	15.9933	11.8058	16.8075	8.92023	12.1511	12.544	4.47399	13.3187	29.1004	0	8.35603	8.42715	18.2646	11.7852	24.6339	28.4912	21.7463	17.5822	12.553	18.0366	20.062	13.8139	6.29736	10.2289	5.34849	3.85129	8.32959	4.52681	16.7612	10.8943	0	17.6557	16.5277	19.5745	15.7324	11.4602	8.42026
N200U21	26.6125	10.3049	10.0168	14.4266	14.3175	13.341	9.17158	10.835	12.0293	42.4966	17.367	15.8691	14.6664	15.8225	25.8426	19.9045	20.0363	13.9889	12.0975	16.7565	20.6296	0	18.7526	8.18429	14.1108	14.6266	21.0982	25.9813	19.9224	18.6458	11.4558	19.0764	29	17.6808	13.1929	25.7409	16.8447	13.5237	24.3913	13.9367	14.3513	15.1543	17.1399	26.4939	13.5914	12.4969	14.5409	19.5711	16.7386
N200V21	33.0177	16.8347	20.6765	7.52651	10.3108	16.3169	17.7025	8.15022	27.9488	48.0044	15.311	26.8851	10.1119	9.97227	27.006	18.6153	40.8184	15.6565	18.4674	20.8313	37.9727	5.36177	16.0965	7.38007	14.3164	13.3068	11.9033	15.1384	4.67688	23.1603	12.5844	4.73227	20.6742	30.6075	10.6525	20.5013	12.5475	9.6824	18.5491	16.5384	6.59152	11.9546	7.91509	27.4892	6.00428	19.8912	22.0561	15.2632	20.1541
N200V50	31.4824	15.4045	19.3224	14.1362	14.6163	17.779	33.4654	8.31143	20.2046	48.7535	15.9081	39.6854	21.0273	10.7456	41.252	13.6507	39.9486	24.4708	25.2706	22.3974	39.6198	11.9284	15.8394	7.36011	14.0123	11.7048	19.4571	22.8617	5.41679	20.1296	13.1423	15.6911	18.159	30.4499	16.6669	18.1138	15.6122	8.00063	26.0286	13.8271	26.9228	12.6503	8.43976	43.3123	13.5104	18.4041	22.7331	10.7755	15.1587
N233VPc	34.0541	19.3571	17.6503	6.03594	14.1289	14.4106	36.278	10.0442	22.0074	27.3092	14.4639	26.7994	7.57108	4.50582	30.944	21.4651	30.7476	19.3167	27.6152	19.5238	32.1814	14.3795	9.27702	11.8969	19.3067	7.46873	10.2936	3.51035	18.8599	16.6067	12.609	4.47744	6.61673	24.5753	6.33075	10.4367	17.4997	9.32509	25.4925	14.6681	14.2279	7.97018	10.6903	23.1063	3.19356	14.4452	29.6459	10.1325	15.9735
N233V7	30.3623	41.698	43.9972	31.4267	32.8304	31.4318	21.5677	28.7982	23.1615	24.1206	34.6497	19.8309	8.75057	12.4685	33.3955	18.5316	34.4182	40.9634	36.2331	26.1185	23.8395	9.73476	33.8008	0	20.2596	23.2503	17.8651	12.1025	17.1322	17.7315	9.49027	24.3852	16.6185	19.6989	24.8681	35.2462	33.8094	32.0669	37.3493	22.8881	11.8972	21.6068	22.4217	37.6265	23.7653	14.4602	14.0692	17.6618	28.9598
N233U21	2.77318	18.2535	18.9129	15.6004	17.3598	0	0	19.4236	8.44976	5.99665	26.8816	0	0	29.0134	14.7696	5.85568	0	14.2573	11.1437	15.6835	3.8285	0	26.2559	0	15.191	13.3643	11.3489	13.5674	24.0187	14.5864	3.91189	21.7857	7.49376	4.15889	16.8092	17.4826	26.2269	16.8795	20.9185	13.6376	7.86247	26.1525	19.8143	13.2172	21.5443	6.40036	2.96784	18.8978	11.4461
N233U50	11.3267	19.6637	22.7376	9.23838	8.48805	5.13286	9.44576	19.8907	12.1113	21.969	11.5425	14.7222	8.67601	13.4954	19.5545	27.6479	13.3896	22.8541	12.3784	23.7506	26.2555	5.53781	25.1435	7.64629	32.0508	24.4237	10.8809	19.0075	11.6478	17.6064	20.1044	16.6462	19.8607	14.1015	16.4258	18.7622	16.224	16.0731	12.9734	18.2562	6.4406	10.8112	13.7784	19.0537	13.2533	15.6112	22.1837	2.74908	18.6668
N304VPc	47.4217	14.5413	21.1117	14.2528	14.0903	7.64392	34.0988	7.70249	19.0234	46.5495	14.9609	36.0268	13.3466	2.57008	34.1265	15.9262	26.47	25.0572	22.4126	23.4352	46.6315	5.00421	11.5567	26.3573	16.2444	19.4758	14.1454	16.4148	0	18.5325	11.5057	4.50981	11.6901	36.9098	18.6933	22.7757	24.2655	16.687	17.4068	16.359	17.8669	7.02803	15.1878	30.0939	4.72631	23.7936	30.0655	7.70439	22.7219
N304V7	10.9235	0	3.5834	4.51417	0	10.9183	26.154	4.31015	6.06008	0	3.31094	5.8237	0	10.8839	3.71127	0	5.4408	4.32661	7.64965	8.75726	0	0	4.98347	24.1817	0	10.7278	0	9.57898	6.13489	8.44344	2.94004	21.2381	0	3.12944	0	0	0	0	0	0	6.029	9.99809	0	3.09216	16.872	7.47586	10.144	15.0741	0
N304U21	27.3789	8.73708	12.8527	3.99212	3.9302	19.8479	21.0198	15.0988	18.5563	32.5589	4.66445	25.4697	24.422	6.63469	37.4528	17.3309	28.4737	21.1144	22.5864	12.044	40.2007	0	10.2468	14.2934	16.7969	12.4463	25.0482	14.6279	0	22.4325	11.0192	4.29595	13.47	29.4037	6.9871	10.0703	10.6607	7.35579	12.3619	9.48381	27.4593	11.4719	0	34.7707	3.09297	11.4038	22.4016	8.93174	15.0914
N320VPc	24.0184	17.1863	17.3476	3.73639	14.4541	8.20608	12.0552	10.1136	24.3084	32.0996	11.7885	21.3907	13.4509	7.6405	23.5815	30.3998	26.369	17.9452	20.4677	19.3606	34.9873	10.0192	19.6111	0	19.1441	12.2276	22.2404	12.2233	6.2535	17.5682	18.5391	4.79566	4.74492	32.2137	12.8744	20.115	17.6702	13.9902	16.9295	21.0637	5.04899	12.9102	25.8497	30.0023	0	13.7423	28.618	7.88998	24.9267
N320U7	28.3772	16.3081	16.1429	8.85788	8.81908	16.5725	25.8378	4.12949	19.8368	38.9271	16.354	44.7787	12.4269	2.75452	34.2374	20.5007	40.6649	17.7032	18.9533	15.777	48.2854	5.93393	16.8985	8.2515	15.1004	14.146	17.9665	15.7431	3.50904	14.5584	12.7843	3.55457	16.2481	27.2658	11.857	14.5176	9.624	4.59282	28.895	10.0543	14.785	11.4943	9.28265	30.9654	2.72271	15.4788	20.8011	12.9047	15.8662
N320V7	3.5014	17.6335	20.1776	15.3423	17.8157	0	12.5	16.308	26.7838	16.0838	22.9185	10.6367	18.7555	14.0819	7.69068	31.7559	16.706	20.6149	20.1772	14.5417	12.6817	9.99163	38.2504	0	11.2771	11.709	11.008	9.83601	11.0443	18.5164	3.86219	19.2089	16.9673	9.47149	16.719	17.9706	25.3916	21.6219	12.1687	34.0018	7.73015	14.2468	33.1326	16.6077	11.276	9.2145	11.0103	14.3413	23.1746
N320U50	34.964	15.0708	14.7847	13.226	12.433	14.4916	21.2591	8.49334	18.4479	42.4126	13.0742	24.7206	15.4804	13.1621	42.2308	17.828	15.0237	22.077	16.3346	38.5547	39.7463	6.88064	17.6864	7.44394	24.8189	13.9213	25.3444	31.897	13.3686	45.5587	19.4366	17.0254	16.4049	35.4899	15.3967	19.79	17.7166	18.062	14.0798	17.3996	19.0454	15.8577	8.72637	43.7398	19.4349	30.8647	30.6992	17.8595	22.296
N320V50	39.9779	14.8675	17.5635	12.348	12.3434	10.3916	29.4819	6.34576	19.4093	42.4013	13.5282	29.2808	8.54035	10.4741	33.3167	14.5507	23.5431	20.1619	24.5137	24.1713	34.814	8.76765	13.6482	21.471	19.6608	15.7098	17.4927	16.45	6.44822	22.1443	13.7325	3.33298	13.2379	41.7883	14.8117	16.9755	13.2334	8.5321	18.4492	13.3293	4.60967	17.0248	14.6523	49.8993	8.16341	19.6701	32.9801	13.5716	20.4674
N322VPc	28.9269	25.6948	29.5946	20.7318	22.9178	8.13124	30.1531	9.38931	47.2821	63.5093	16.1886	34.2564	11.6229	10.5625	30.6198	22.0157	37.1445	30.3505	24.5188	20.2822	34.6563	9.91674	17.0798	21.2785	15.1175	14.1159	23.7129	20.7868	5.12071	20.2678	12.7163	11.0341	18.9026	26.9771	31.6657	26.4964	20.2838	19.9366	26.6702	28.2545	22.8285	13.0514	23.0826	36.4712	2.83398	17.0786	28.8187	5.82073	27.4306
N322U7	11.4239	18.0624	17.1136	9.21239	11.4194	10.3004	21.6199	7.51415	43.8401	37.8087	15.4924	17.0326	0	12.6514	21.7953	18.4273	27.0747	12.5281	8.81764	15.3256	19.4422	12.4146	15.7417	0	12.9702	0	10.0232	15.9654	8.6987	14.7182	11.5586	8.82468	8.28433	15.8188	14.7804	17.6656	6.87639	12.5258	19.9497	22.5004	9.19346	18.4413	17.1507	16.1504	7.90184	17.2847	9.31493	10.2281	15.8946
N322V7	24.9219	21.8803	19.4144	12.1209	15.7276	22.6006	19.4919	6.96737	21.5496	44.6355	16.4531	27.869	13.5176	7.59302	33.8315	24.7421	18.9806	22.5381	17.8398	27.7547	51.9646	9.50744	13.2246	4.31629	28.2391	7.02488	25.4653	28.8144	6.43578	32.6464	21.5928	13.8863	7.64686	39.9122	13.9291	15.6119	15.3265	15.4635	19.3414	15.0794	30.8794	18.905	12.7552	48.8185	12.4914	27.3822	29.0772	14.7706	18.0362
N322U21	26.2809	15.9213	11.3809	14.4754	14.4691	16.1168	20.9316	6.38566	28.4555	41.122	23.3435	33.6465	5.80601	17.7058	41.2345	19.2757	18.3663	23.4087	22.2467	27.3928	44.4252	4.49913	17.1396	10.5929	27.7631	12.8795	18.6992	19.3138	10.2977	19.3763	19.4975	13.0374	19.5861	29.2561	19.4393	21.7963	11.5989	19.1928	23.0463	10.4969	13.7917	22.0618	17.593	52.6959	12.3966	20.0743	23.702	14.3601	23.4655
N322V21	33.0162	17.8424	17.4855	15.6462	12.7694	18.0876	32.036	8.14013	27.8733	44.2461	8.72588	24.9895	10.932	14.3218	32.1738	17.6826	25.3518	27.3261	18.5526	27.8015	35.2777	10.2665	12.1868	17.853	26.5814	12.351	21.6507	25.1222	3.28519	24.2002	21.5129	10.0626	11.7586	35.479	24.5739	21.345	12.4088	13.7802	11.4224	22.5443	21.1417	9.09221	17.5774	49.5797	11.9678	26.9618	28.8726	17.3931	22.4623
N324VPc	31.0867	21.3256	16.7703	9.21608	9.18105	13.6991	23.6876	5.42348	26.3352	51.4824	13.4002	45.8616	15.321	4.13681	35.2918	21.9707	29.2352	29.5445	23.5775	15.9952	54.5145	5.57827	12.724	7.70771	15.7996	12.5366	27.886	20.478	0	18.8206	10.7954	0	13.6925	33.1138	20.7602	11.9655	11.3629	9.37694	24.5732	14.8893	21.5184	7.71742	9.64364	38.6774	3.00431	15.6169	30.1492	8.7322	24.5815
N324U7	13.0548	10.8028	11.1992	6.51991	8.41135	9.67408	4.24435	2.01105	25.7478	24.2313	7.40528	12.313	0	6.61233	9.74676	6.58149	26.6223	13.8507	7.23671	4.43133	14.735	22.9285	6.33186	3.50827	11.6986	2.73674	4.68867	6.77069	7.50162	4.45734	5.35044	0	2.96842	8.83868	11.2896	9.03503	0	6.50794	6.42443	12.6182	2.85976	4.9707	6.28632	8.9897	2.41875	13.9842	9.31831	9.82375	11.6448
N324V7	25.6379	18.5587	18.9706	8.16556	11.5119	8.31193	19.5308	4.50444	29.5678	50.4662	12.328	35.76	12.1794	3.77154	31.2619	17.5625	33.0178	24.7108	20.9338	12.5604	36.0095	30.9095	12.485	7.54375	11.3171	10.7502	18.5547	12.4883	6.52656	14.7019	8.91222	4.7332	11.534	24.3533	26.5098	14.0349	9.47265	11.707	18.3896	20.7116	11.8398	11.139	13.012	29.6845	2.95379	12.2881	23.0807	2.81518	24.4889
N324U21	15.8046	22.4869	20.5385	17.8321	19.4118	19.9085	9.9421	22.1582	14.1078	20.321	17.8096	9.57101	10.0977	23.589	30.5141	19.6773	13.3117	32.381	22.9999	41.7334	29.1888	7.95461	25.8207	5.94303	35.8836	20.6721	23.227	34.6447	16.4253	31.3142	33.5342	15.6072	29.9337	31.4682	26.6299	31.3746	29.1305	26.3975	23.09	24.5841	13.2098	23.4817	19.6814	29.3597	29.6807	29.9824	25.3413	16.2041	31.3165
N324V21	32.4622	13.6815	20.275	10.5207	13.7213	7.46144	18.2496	3.75906	27.2968	47.597	11.3167	34.3036	12.827	5.2234	31.0643	25.1846	29.3437	21.7531	21.2002	16.8062	38.2957	9.00969	11.2828	11.0371	15.4717	10.2798	21.4867	17.168	0	18.8579	9.43701	4.16144	15.4749	30.6247	18.6983	17.5901	12.7581	11.3375	16.6716	19.761	18.108	10.2773	16.7915	38.7986	2.61449	16.7109	24.2299	10.0508	17.0563
N324U50	5.08133	0	0	4.57918	12.1566	4.80788	17.5822	0	3.03724	11.8336	7.36389	13.5499	19.4461	12.8556	11.3159	13.3688	0	2.79323	0	13.9543	7.42919	0	9.8579	0	5.07066	0	12.1722	28.5419	21.3195	10.7443	25.0255	21.6144	23.9626	5.93532	0	12.183	6.94577	8.00069	9.80246	3.94364	10.3261	11.6676	0	9.92417	10.3201	6.22814	9.62023	7.29405	0
N324V50	21.5223	6.31951	11.4125	10.7309	10.7008	20.5645	8.86588	6.66621	10.8155	37.875	11.2313	32.0093	21.5646	3.45665	26.9509	6.85195	30.8121	11.3325	12.2155	6.72517	43.6995	0	11.0659	8.90591	16.1173	8.17863	18.3948	16.7369	0	10.2761	9.06943	0	8.68765	15.4146	8.40702	13.7892	7.12424	10.066	18.9098	5.47694	27.3998	8.61926	6.7567	28.107	10.2861	10.4239	15.5383	7.83584	8.86757
N356VPc	18.0046	19.3184	13.7376	12.0972	13.0044	2.17203	15.1667	14.6396	11.8832	15.4447	13.8228	13.8159	16.1308	8.00854	21.0324	8.40598	14.295	25.3411	19.4409	15.958	18.4781	13.9059	18.0697	2.5411	13.352	15.3916	16.9874	17.7309	18.5689	19.1847	8.97898	15.5858	7.14768	16.9901	19.402	12.6061	10.6685	13.6694	6.8308	15.613	6.6143	3.63311	14.0868	17.7299	9.17993	16.4491	13.8326	12.447	22.6238
N356U7	31.12	28.13	24.6135	15.2006	20.5892	16.9301	17.7753	14.0999	21.9281	35.922	22.1615	29.6243	11.5004	16.9432	32.5232	28.7537	25.456	19.9274	21.5532	26.5154	49.2485	4.41037	15.8334	3.70003	30.7443	13.0978	26.3513	18.6782	9.46517	28.6289	24.5271	6.04973	9.43982	41.8247	12.4236	20.7084	15.4877	22.9095	21.9477	17.9132	19.919	22.8995	13.8617	38.2672	11.984	23.7177	30.2454	18.4361	27.9689
N356V7	32.2422	22.0447	17.3284	11.111	16.6106	23.0729	16.7562	5.96673	24.0009	53.1298	17.0666	25.9345	8.52629	13.2877	35.2883	21.3908	24.4504	28.2692	17.8977	26.9604	39.6896	7.32454	14.7276	5.18406	22.771	10.5162	18.5087	19.4339	5.20868	26.6638	18.7118	9.18221	13.9012	38.4778	18.9909	20.416	16.5445	15.8605	19.3103	15.9356	21.5844	11.141	15.7598	41.6549	10.945	27.4616	34.3603	14.4283	23.8033
N356U21	22.3863	11.7703	8.59473	10.2365	5.96053	17.5738	17.798	3.88979	12.2003	31.4537	16.1707	26.2575	8.32102	21.2918	34.5431	14.0823	19.7853	17.6283	12.8601	23.84	55.1091	4.85904	17.5494	12.3949	26.1907	6.4462	21.8972	27.9853	12.2975	26.9249	19.5371	12.3772	11.3775	34.4837	12.6942	15.1486	7.35935	12.6079	13.5878	8.47729	18.0613	22.3958	16.112	38.0133	14.1047	22.8275	30.7985	16.7588	18.76
N360VPc	6.46745	7.29849	5.93986	10.1843	13.7585	3.26071	0	3.1826	16.4717	11.4724	7.47215	12.9321	0	10.1188	2.84701	9.66626	13.0685	9.11171	2.89305	1.86945	6.57119	4.09312	3.59896	0	4.66981	1.73588	0	0	6.65733	2.63	10.7846	7.87543	0	16.4936	13.18	11.3634	0	14.4326	3.83223	6.93805	0	8.05682	9.76787	9.56195	2.68818	9.46138	2.82146	10.3047	11.0933
N360V7	18.887	23.6418	19.4135	12.9834	15.1349	8.08424	13.4893	11.6338	12.8556	19.3978	16.6273	10.304	6.62117	12.7432	23.8438	9.11813	9.97388	24.1371	18.9759	24.3612	20.6418	4.00117	21.0074	2.49166	20.6166	18.8983	11.1809	19.5126	15.6648	24.2607	13.558	12.8265	13.0696	26.0583	16.3172	16.505	21.2408	18.4161	12.6373	17.8864	7.87781	7.71683	17.0185	19.1643	12.5237	21.3861	21.7589	14.0117	21.8042
N360U21	18.5723	10.7381	18.8866	14.5384	14.3278	13.5656	13.8519	8.44103	25.7974	26.5705	8.19246	5.15579	0	16.1251	13.703	15.9529	18.983	10.2112	18.3354	18.8886	14.7245	6.4732	9.39359	4.45389	11.0238	7.23414	16.0895	26.9181	8.763	22.3402	28.5978	17.7477	5.64059	20.5872	12.5433	11.6468	9.9146	11.7262	12.0683	14.7537	33.7827	17.4319	15.1521	21.4191	23.2345	23.9733	16.8893	20.083	9.389
N360V21	18.4822	9.22798	10.5404	3.8889	7.14456	18.0619	12.8473	0	20.3227	32.1013	11.7685	25.3303	0	13.5807	26.9404	12.4119	28.2675	12.4639	11.4393	16.1213	32.5664	16.4384	11.3482	13.7986	22.0743	7.03554	11.8517	7.59149	10.843	11.9008	27.5633	4.70588	12.3429	18.0226	12.0366	14.8161	0	3.97597	17.5966	10.1182	18.6697	21.0037	15.6576	28.9999	3.68026	21.3276	24.8522	14.3149	11.0417
N360U50	26.1183	7.77767	12.4277	4.25943	4.19482	21.0821	28.1866	0	18.4212	37.175	8.82479	46.1194	13.1416	4.55121	32.7601	23.8643	25.873	13.9262	14.6341	17.2511	49.4539	5.99573	8.56972	8.3467	13.7061	7.77128	24.0824	21.9875	0	17.4359	8.68852	0	8.22067	29.2383	8.00633	7.15957	0	4.4739	17.8028	6.35008	25.8005	8.20598	4.34769	35.1343	3.15817	16.1983	23.4618	2.98112	12.0131
N360V50	3.79963	9.39132	8.37574	4.68502	12.1709	6.22762	9.94041	23.2982	2.9818	0	6.76201	0	0	3.6978	7.0912	0	8.96443	8.46655	10.9456	8.35648	11.7069	0	6.08196	0	11.032	7.32485	6.46954	17.3795	7.45334	17.6893	8.28301	13.463	17.02	9.20302	9.92242	16.6954	6.59358	11.9494	8.23602	14.2461	22.0077	7.38216	5.91172	6.01592	10.2	6.3116	0	2.65599	12.0716
N495VPc	6.11461	9.43161	3.4907	9.76906	13.4652	0	20.2389	6.24829	10.1699	11.5578	8.65034	6.24559	18.5988	8.33933	0	13.2738	11.6423	14.7538	9.1027	10.338	4.27917	5.21414	12.4727	18.6512	8.7017	0	0	0	6.9869	7.22985	5.88315	0	8.79922	6.30097	11.5608	13.6605	13.3459	13.2645	0	18.6885	0	0	17.7596	13.8694	0	0	15.2393	2.39284	16.7295
N495V7	3.53085	7.77881	9.51926	16.7139	16.2069	11.5201	6.77281	16.478	9.38986	5.85934	12.0213	0	12.8735	2.4209	3.47519	15.042	11.6583	17.3435	16.9667	5.66625	4.03606	9.75082	14.0142	0	5.92812	7.5256	5.54149	0	5.90435	11.0398	0	4.42825	0	5.56961	13.411	12.5308	15.6524	20.5491	0	12.1338	6.50448	0	9.03897	5.4338	5.7417	0	4.1477	9.96465	13.0364
N495U21	28.0103	9.82965	9.29383	5.36128	5.3537	10.2199	9.3237	6.93835	7.89593	21.0206	11.4717	11.5623	8.99183	13.9486	19.2158	20.6314	11.5936	13.6624	12.0931	23.4054	17.1764	8.62192	20.6656	3.28939	11.6288	2.81534	11.3978	17.3847	10.3687	26.1401	11.517	10.9038	11.2617	25.58	2.72286	5.89356	3.95754	7.79224	8.80981	10.0592	4.00128	6.90733	8.86809	20.5647	12.2944	10.1399	12.7161	17.6899	9.02785
N495V21	6.38573	6.65728	6.3867	0	0	15.5056	29.6342	8.47288	0	5.4127	4.32443	0	10.966	9.50592	4.933	0	5.71309	5.38393	5.33414	16.5808	4.74619	0	4.2221	0	3.36024	14.6643	14.3246	18.3	18.9323	19.7649	10.5596	23.3703	15.3268	6.05117	0	4.2881	6.32099	0	11.239	6.49977	0	21.8926	0	5.80076	20.1972	16.8466	11.1804	18.2401	4.16035
N678U7	36.9056	25.3593	21.2492	10.9352	17.4065	11.296	30.4556	12.0112	21.4429	47.4795	21.4763	32.6394	12.4132	16.795	45.2676	23.3864	19.5722	21.9925	22.6954	22.9629	40.664	4.79126	21.4562	4.12096	18.1857	7.65038	28.9922	21.4367	7.10739	25.9286	11.5882	10.9019	13.0466	28.3812	14.048	17.3779	21.1425	13.0937	25.5992	16.4098	14.0263	20.5226	19.3424	48.4043	11.7601	21.4231	27.7078	14.4725	27.4514
N678V7	10.0065	6.00445	9.11167	8.76552	12.8078	16.8354	3.34263	10.4231	6.28458	16.2844	8.30465	7.17711	3.9544	20.466	13.7215	16.2589	3.55208	10.6823	5.69735	30.368	21.0403	10.4902	15.2511	0	29.6089	2.74862	23.3782	39.3766	21.3444	33.8012	35.3969	17.6813	18.5766	20.9103	10.8382	16.1452	10.3951	12.8617	7.54547	15.0518	20.6467	13.6481	3.18089	19.5217	22.3255	17.6083	15.3203	9.45227	6.24765
N678V21	46.8987	14.6888	12.0981	6.20444	12.16	19.8266	22.5669	9.04174	15.9125	38.0298	18.4023	23.4504	14.4597	13.234	40.4539	12.0237	20.4053	19.5357	24.9303	18.3181	39.8802	4.26964	9.99195	6.98645	18.6706	7.54546	20.4718	15.9818	3.04125	25.4052	10.5365	6.07915	7.05018	34.3793	8.99108	13.85	15.754	16.9805	17.243	10.5613	13.3975	12.0974	15.4698	38.2454	7.17235	16.0456	20.2258	13.5381	23.2298
N697VPc	21.9626	21.939	13.6029	4.21489	4.23544	3.92668	20.9452	12.4731	21.1834	35.2196	7.51832	28.3465	22.3053	5.37531	27.7009	25.3309	15.5055	22.1818	21.1094	16.7914	58.1975	5.12593	11.9079	5.03692	28.8562	7.54412	23.1907	21.3461	10.4263	23.5126	15.9712	4.36022	8.87345	28.6634	16.0076	11.2572	12.9842	13.9717	12.0366	23.4375	23.0058	10.9679	8.2812	27.7778	8.31046	14.0399	29.6925	17.0397	26.2361
N697U7	35.657	8.87836	8.55824	6.68376	6.88138	17.5253	26.4735	3.5842	24.1887	35.3121	7.10265	20.1862	8.20955	5.97854	36.6756	14.8024	19.0977	18.0418	15.9649	17.6551	33.9297	5.03776	8.05601	12.3779	16.0135	0	18.2073	23.7741	0	19.1506	8.59303	9.31691	0	18.7065	8.74056	7.34397	9.67604	14.5268	9.19165	8.5068	23.3189	11.932	7.81661	29.8592	8.53198	12.2668	25.5873	13.0193	13.0921
N697V7	32.3895	19.7393	20.7017	14.5411	16.6817	25.468	13.2081	6.4594	24.89	47.7706	17.4939	25.811	10.858	13.4465	34.4244	22.6306	31.2942	24.4775	16.4549	37.0967	49.6946	11.3517	21.1725	8.93918	28.1414	11.7503	19.7893	21.5374	10.4578	38.135	30.2321	16.3602	15.4439	41.8584	18.052	22.2699	20.3353	16.7971	17.1669	19.1676	20.4717	22.983	6.58003	41.3266	14.0274	33.4028	44.3659	26.8623	24.1652
N697V21	39.9482	38.2652	32.6412	18.6982	25.5048	8.01391	24.9482	27.8686	24.4006	45.9034	27.6602	17.3446	19.4047	13.8147	44.083	27.8533	20.3109	40.2203	37.891	25.2272	37.1573	9.34329	35.5779	5.4076	29.5421	19.7824	23.5382	15.9658	9.19841	22.8624	12.8693	9.33834	15.6148	27.5261	26.0164	35.9167	38.3184	42.7021	23.0142	41.6884	10.9425	12.3677	34.7972	41.131	12.1572	15.8902	31.4655	12.0781	43.6162
N697U50	21.1424	8.46243	8.01186	4.63132	0	4.95043	20.6998	0	12.3786	36.5599	4.18327	35.5573	14.7369	3.56883	30.4407	18.3033	21.7371	10.838	4.94516	7.7307	36.3996	6.66413	9.39181	9.39001	9.55968	8.52239	12.4148	11.5067	0	10.4373	7.77931	0	9.08476	16.649	8.74375	7.78667	0	0	9.05076	6.88247	20.7333	4.3967	4.75803	25.8679	4.18794	11.1862	18.0041	5.57109	9.07669
N697V50	12.3142	19.3279	13.7489	12.169	15.3344	0	10.9197	6.00912	49.0444	37.7931	13.754	15.1198	0	13.091	20.4328	24.7089	13.9835	17.1393	14.2378	17.476	12.9616	11.8162	15.7827	0	15.5418	4.42359	13.5329	12.0905	19.9127	11.1142	14.7693	14.3117	10.1012	12.2143	18.94	16.7531	14.7155	15.5535	21.0634	16.6768	8.82402	6.48814	22.3894	17.5653	5.94001	3.93856	16.8166	7.45909	16.7675
N7149VPc	25.2654	8.82182	12.5582	3.56467	3.50742	10.4993	21.4198	3.3865	10.3429	32.4799	18.6045	27.7214	11.0158	16.221	30.6676	15.3464	16.7507	14.5297	14.7435	21.8178	39.917	15.2922	21.9606	6.57386	15.953	7.30226	9.37536	15.9591	24.9479	31.0791	8.94371	15.9239	13.8752	32.5632	5.36631	11.3266	3.56743	9.17158	10.1598	11.0813	10.2818	19.6055	3.59514	30.304	12.2617	16.573	19.4582	14.9475	13.0336
N7149U7	15.8922	3.03292	4.24778	0	3.82686	12.655	9.15483	0	4.242	9.12578	20.368	14.5586	4.59734	23.8796	15.7141	4.45387	4.83821	0	6.81781	15.0388	4.48495	0	3.58357	0	5.69269	0	4.50007	7.26386	17.9439	8.12015	9.947	18.235	10.784	9.13062	0	3.6869	0	0	14.8366	3.39589	0	18.0177	0	6.31416	18.1057	7.96954	2.89458	21.2723	0
N7149U21	38.8639	24.027	20.5982	17.9548	15.6545	13.9326	28.3989	13.9518	28.408	41.1397	19.0197	21.3231	9.05909	16.2614	39.2896	20.3654	23.6993	18.7379	22.0634	24.4104	36.3938	4.37477	23.3271	14.3886	19.9045	12.3755	25.5729	20.4067	10.6019	27.9926	16.116	11.883	17.1686	32.3746	20.6113	22.5619	19.1792	15.5211	18.9062	23.3416	14.9843	17.8481	18.3751	33.9715	9.98245	26.4766	27.9956	19.5903	28.6685
N7149V50	35.6903	16.3426	19.4513	5.91493	9.41803	13.8056	14.4499	6.41545	14.8662	37.6474	20.0715	16.8262	0	10.2771	25.2121	20.9452	17.4128	12.4183	13.3783	20.4984	28.5397	4.52655	14.1436	9.90498	16.8926	7.29202	17.3746	15.725	3.55242	22.8927	9.81196	6.69191	8.37121	31.033	13.7015	9.37254	6.76879	12.7043	17.7131	13.5594	11.2133	20.2472	9.77947	28.2978	13.1979	15.242	19.5519	16.1095	11.8311
P158VPc	29.7849	15.825	22.0594	3.39627	9.49495	20.9059	22.5305	14.2424	20.5202	30.858	13.5304	19.9612	14.93	6.94293	31.7822	18.693	27.8403	19.7657	25.1296	16.203	35.6119	12.3862	18.9493	0	18.9284	7.47949	20.165	14.6276	5.89401	25.0646	5.71911	0	4.3584	32.3174	6.61292	8.98949	15.1927	12.6058	14.0538	22.7999	10.0799	10.4661	14.2999	29.6862	2.74013	11.0863	20.5646	11.7417	22.7343
P158U7	16.8982	24.2105	19.1277	11.5744	11.2619	14.4496	10.758	19.7958	6.75515	15.5075	21.8387	3.93923	7.63437	26.7302	14.7195	8.21882	9.25768	22.5558	20.2826	41.9492	17.7756	0	26.0466	0	20.8168	9.28996	16.8683	23.7278	17.8049	35.6754	23.8075	9.01604	9.46029	22.7466	9.20585	16.6284	16.2118	16.0393	9.13255	16.5315	11.1088	14.0813	10.5554	22.931	28.2721	19.2393	16.4447	16.5441	16.4705
P158V7	23.2576	17.3843	17.4022	10.2489	12.8179	14.1484	21.007	17.0542	20.0901	21.5248	18.7328	14.4768	4.18192	28.179	35.7309	19.7982	17.8661	24.6682	25.4718	31.8326	29.3977	10.459	27.6104	3.54376	23.3387	10.5388	25.6696	20.3544	23.7356	29.39	19.4878	18.7072	16.9046	25.249	14.2628	16.5513	15.0797	16.8367	21.6286	15.8384	16.5164	19.8847	20.9973	31.5371	19.7883	16.7565	24.6916	24.0705	17.8173
P598VPc	12.1079	14.7373	13.7309	3.99977	3.20728	14.4155	15.3867	14.9761	7.1892	16.5762	8.9097	14.2477	7.5396	11.078	18.3898	14.5481	11.193	7.33057	7.32272	20.1345	19.7335	5.26359	9.20058	0	19.5686	16.605	22.7701	27.8222	17.0119	26.1457	19.8774	10.225	6.02551	17.3207	12.2273	11.4657	5.5183	2.99563	0	20.5804	13.458	19.9567	13.7277	16.4967	15.4534	18.5679	13.844	12.303	18.0019
P598U7	0	0	0	0	0	6.00637	0	0	0	0	0	0	0	8.86589	0	0	0	3.06341	0	3.37676	7.88506	10.279	0	0	7.02181	5.99349	0	9.50062	0	2.8221	3.13542	11.8664	0	4.89855	0	0	0	0	0	0	14.797	5.74415	0	0	7.97008	7.13935	0	0	0
P598V7	20.3818	7.38509	11.8778	4.06713	4.00443	13.8107	17.0608	0	14.8837	34.8403	8.43695	35.3754	10.7773	0	26.4852	27.3739	24.3171	9.63762	10.4046	10.3078	42.0622	15.4767	14.7001	7.83418	15.4048	14.7219	27.8368	24.1951	11.8345	20.076	11.1194	6.71177	7.78471	32.9284	11.6941	11.7262	0	0	13.8819	11.8916	20.9571	13.9623	9.35823	29.9161	3.03549	15.9335	15.7256	5.26841	11.8847
P61VPc	19.4918	15.548	19.1681	10.9776	9.51136	30.7834	18.3331	8.51413	22.3717	27.9492	11.3368	32.6615	11.3305	16.8137	34.5276	15.2578	30.9748	18.4846	18.074	31.6876	43.3006	5.02079	19.6728	6.8691	30.6922	7.68147	13.8351	15.7049	9.94246	28.3238	25.0421	0	6.27359	33.5071	12.3101	14.6844	8.98625	12.96	10.5735	15.9294	22.4374	15.7736	7.90568	39.9893	8.7106	24.6552	36.441	10.248	22.6382
P61V7	13.1886	8.71942	8.69285	12.0344	15.4409	17.6096	9.49833	6.30472	10.7608	10.3486	14.044	7.88242	0	30.7962	9.10872	3.51823	12.4114	10.9283	9.64694	24.0281	6.30924	0	16.7268	0	14.9432	8.65973	10.6741	26.7304	21.9708	22.3888	14.2909	26.2462	11.9336	9.63387	9.14092	15.1992	6.61423	12.0508	8.77568	12.539	7.48287	20.602	13.9119	12.5767	40.244	24.5884	4.91503	21.6643	11.0067
P71VPc	37.0657	13.4996	15.4918	12.8055	2.37497	27.8904	13.8919	5.12633	11.7319	24.3151	9.81091	14.5488	6.03881	12.6461	27.8061	19.2343	17.1938	16.9992	15.2628	38.7734	38.2209	4.03421	16.043	11.7254	28.4383	14.8732	18.0862	20.9767	9.24578	34.1047	28.2713	5.68447	13.1506	54.3291	6.90544	11.8434	7.93667	7.92856	9.55754	8.43373	13.5043	16.2965	7.66518	37.1743	13.1388	36.8659	41.6246	16.8066	19.7045
P71U7	10.1203	12.3447	7.58858	6.51536	11.4013	11.8952	7.45622	7.90987	10.8407	13.6123	10.5409	3.93374	0	20.7739	11.1768	16.1071	10.1295	6.21114	13.4887	18.1754	18.823	0	10.8202	3.01437	26.715	9.59058	20.2393	23.4338	10.1289	18.3006	20.8502	23.0898	17.0661	13.5733	10.5989	14.734	4.52288	11.7008	12.8393	12.4067	8.9909	15.7931	17.2594	13.8229	27.5599	21.595	5.05761	21.7477	11.0776
P71V7	5.42465	16.4177	15.958	13.528	16.7608	10.5338	0	17.9759	12.7962	10.7704	10.6771	5.22594	5.5892	15.7997	9.14221	14.9123	5.07847	12.0718	12.6765	23.2845	11.1486	0	11.7312	2.61229	26.7639	12.8189	16.1767	28.5121	16.6107	23.6365	26.2716	13.7984	13.9109	19.2431	12.3071	17.3263	12.0231	14.1312	10.0268	18.5819	10.1492	11.079	8.95392	13.0801	17.7296	17.4189	10.0147	14.3565	14.871
P77U7	28.0694	17.4022	16.965	17.295	14.4357	26.1758	20.9788	18.4404	15.6875	21.7552	19.6416	18.9649	8.14434	28.795	34.3908	9.87805	18.507	23.5605	20.061	49.8915	28.1661	5.0297	22.2391	5.53899	32.0078	14.7161	22.9813	24.8771	16.2619	44.7817	26.7545	13.586	15.8307	27.3508	14.5049	22.4186	18.0613	16.1932	13.5723	19.8136	17.3849	21.2685	16.7378	34.1901	36.2318	35.9422	28.8996	36.487	23.2023
P77V7	20.0057	18.5089	17.4509	8.43582	8.47749	22.0705	22.8145	21.8607	18.4515	24.5495	24.4628	17.241	10.289	22.3239	32.816	40.9601	21.0162	21.0135	20.297	27.8243	23.7603	5.20749	20.8335	4.99672	29.6957	13.328	26.7905	22.5178	27.8915	25.6738	24.1917	20.4154	16.3075	26.4668	10.099	15.8075	14.2842	11.9998	20.8363	21.4542	31.2189	28.5524	12.9359	30.5804	21.8974	17.2911	21.4154	13.9882	18.609
P77U21	8.233	15.0097	10.2902	8.19524	11.9195	17.3663	5.99303	14.8149	14.5716	11.6717	13.3556	8.59939	9.0816	24.2701	14.5081	16.2208	11.1559	13.4929	12.3666	26.0271	20.8616	3.51367	11.0438	2.89032	34.8232	16.9846	26.3546	37.4977	21.499	34.988	31.6474	24.9738	17.1825	20.8758	15.1864	23.7548	5.90038	14.3881	10.5538	15.5233	27.4495	28.1979	6.80612	20.1565	32.0799	26.007	15.7668	32.5176	15.1597
P77V21	10.5801	22.7172	18.8489	9.27489	13.1289	11.5406	15.4257	17.4311	15.1786	16.6907	12.5013	11.2413	14.7763	14.4601	15.472	31.4744	12.9111	14.9494	12.7519	30.1784	22.5826	4.64785	10.9744	0	33.0347	19.5635	23.3446	30.3407	20.0328	31.004	41.4129	16.4605	15.8244	27.2115	13.2706	20.0386	10.6649	16.2	3.68073	20.6024	28.6225	17.3723	9.9337	24.7946	22.6383	23.375	16.1045	11.2851	22.7684
P790VPc	18.8032	18.9581	16.1645	16.569	19.8689	13.1589	12.0929	13.8028	13.6116	31.2996	17.4876	21.0344	18.9585	9.15795	26.8089	10.5262	12.9114	18.4228	18.6855	25.1385	37.1462	0	13.8519	9.87532	22.2969	10.5718	27.8194	36.2625	9.26574	30.8096	13.883	15.9559	15.3056	25.3775	18.7509	20.3405	32.3297	19.5797	19.7455	20.0963	32.0842	25.8348	19.7811	28.2623	11.0857	19.2557	24.0776	19.0269	20.6662
P790U7	26.3357	19.4959	15.5687	16.9748	19.7355	16.0573	13.2546	15.7534	14.2933	23.8521	16.0177	17.1468	5.65853	16.0369	27.7329	12.393	21.5751	20.2622	12.6103	39.5295	24.9568	9.03898	15.7237	4.56831	24.6176	15.0012	14.9514	29.2289	22.0118	40.562	22.8152	22.8823	13.5555	28.7772	20.2253	25.0107	13.5131	18.0763	9.72517	20.7026	12.8594	19.3299	10.419	23.7192	30.1023	42.5689	25.0766	33.0369	21.6827
P790V7	20.4207	17.6368	21.5111	13.445	17.7895	16.0654	12.8648	10.4929	12.3017	25.3285	17.4036	14.4256	9.8467	18.0049	27.6042	16.7119	16.807	24.2536	19.1877	36.2937	32.6411	4.27137	20.3199	8.78498	40.089	12.2493	15.5181	32.2907	14.8111	39.5578	26.961	24.3943	25.8505	31.1221	16.5783	24.8808	15.3757	19.7306	12.3089	20.2565	14.772	24.8332	11.2432	35.0286	27.6707	43.1296	22.4048	19.5528	18.2038
T198VPc	37.302	15.8841	16.0937	8.23385	5.11677	9.91897	17.8874	8.98313	12.7608	28.7103	10.9002	24.3314	7.57266	18.2876	27.9452	22.0981	19.4576	22.96	17.3339	25.9452	39.9218	9.94073	18.3634	8.34227	23.197	7.33599	11.9909	14.6473	17.837	23.3212	19.5428	16.1913	11.0456	39.1038	10.7015	15.2586	13.5186	14.4916	11.0277	16.4806	8.72728	21.5988	5.85094	32.3787	10.2835	24.6003	34.7197	15.5811	17.1888
T198U7	3.48634	25.3326	30.8402	21.3105	16.032	10.985	5.07343	23.4327	14.364	16.1905	13.749	4.73349	5.6978	12.6999	13.6354	18.6817	8.41255	22.7652	20.9128	26.8002	15.7251	4.94584	29.581	0	29.7485	13.5675	21.299	19.0666	7.93532	33.3393	24.0502	8.83425	8.5893	22.5528	21.8049	26.4501	17.7055	19.7027	5.35561	28.2111	21.9166	13.3114	15.8351	19.5726	13.1033	23.7686	16.138	12.2197	27.0745
T198V7	34.8081	14.0221	11.5146	11.6075	11.589	17.3399	23.1164	6.63307	19.8982	36.4624	17.1481	26.5859	12.8591	13.9249	35.3208	13.7414	32.4659	22.3295	19.9471	19.8118	33.2355	4.40115	16.2668	8.40413	24.6138	7.95021	20.6044	13.1507	10.161	20.5855	11.0473	6.41835	11.4796	22.5684	10.1723	15.1364	7.10682	11.0368	16.383	10.3731	14.4264	11.6894	6.67245	38.489	12.8313	12.8105	24.7816	13.8052	17.5631
T198U50	6.37898	0	0	0	0	11.1203	0	5.02168	0	8.63743	3.75909	0	0	3.43732	3.24379	7.31586	0	0	0	16.6493	4.99176	7.53003	7.27323	0	11.7335	13.8058	17.8877	24.0245	6.66679	20.9336	8.96441	6.34446	7.37697	9.71902	5.14813	4.17623	0	0	0	4.02447	6.64402	5.37834	4.90896	8.63941	15.2774	18.286	3.02634	0	4.14718
T198V50	31.6525	15.0245	17.4612	13.6673	10.7132	20.146	20.4018	5.29092	18.9592	32.7805	16.1827	26.3928	12.082	9.74659	29.4514	26.4327	18.2866	23.0279	21.0224	20.8929	32.0228	7.31977	17.3708	8.42044	13.4482	15.6958	23.9986	28.2596	14.0758	26.981	15.7218	8.97256	19.4328	37.3903	8.97305	11.6059	11.1927	7.37663	17.1326	11.6522	21.4438	17.4666	11.6096	38.7923	11.4643	31.0153	26.3733	10.7304	15.7355
T313V7	14.6217	15.3648	19.5705	10.8588	18.2434	11.9355	10.5039	20.7756	14.2276	18.3134	16.4457	8.13741	10.3659	24.9545	22.402	10.0845	10.1704	19.4995	14.4045	33.0548	20.4519	0	23.465	3.16497	29.2538	15.6055	21.062	29.3513	9.4426	38.7145	21.3962	14.4153	18.2583	18.1081	11.1172	23.037	19.6849	20.7419	12.0574	17.8286	14.7359	21.7903	13.2499	22.9851	29.0181	22.66	16.4728	30.3148	20.0425
T313U21	18.8282	4.79441	13.0069	10.5262	15.7263	13.3257	6.69463	13.0828	6.03747	20.575	7.07798	10.2439	3.42116	14.3046	21.39	8.88931	10.6384	14.0054	5.60983	22.7245	23.871	0	13.5999	4.30262	27.8833	16.0239	18.3808	23.9282	5.46684	34.3358	22.7352	22.4368	11.4399	23.414	18.5496	25.2299	15.3598	21.8126	3.66158	12.8345	22.8922	5.02299	10.9708	19.5211	19.52	25.9964	15.0489	26.0409	11.6604
T357VPc	25.5037	3.4894	7.77124	3.46642	10.2231	31.9097	10.0424	7.20882	10.6594	21.3697	16.7385	15.666	0	16.2248	28.1265	15.5166	13.8769	10.0158	15.5194	17.2427	34.8344	5.00677	11.2058	0	14.4963	9.42134	18.5535	26.9377	9.08384	27.6112	16.0077	17.4562	5.02883	29.5077	7.06394	14.5758	7.86987	9.70799	19.3764	5.94453	29.3436	26.9023	8.73218	22.6919	24.7529	19.6072	11.9797	26.4375	12.9247
T357U7	0	3.8384	3.95451	4.44429	3.61734	18.101	9.6322	0	12.3899	12.3122	0	8.50853	14.1387	3.53102	7.39247	0	6.86865	0	0	6.93782	14.242	0	0	0	9.71616	0	15.1573	13.8214	0	10.9302	9.04968	0	8.91502	2.93027	4.22452	4.23619	0	4.2245	0	3.94597	20.6727	8.29117	0	7.40875	10.1736	9.33378	3.51214	3.58949	2.86627
T357V7	16.5821	16.6571	22.9554	21.2328	22.0467	18.7395	15.1877	12.1738	15.0259	18.7327	19.5116	18.9544	12.491	24.3024	27.1079	23.6773	16.277	20.2457	16.1379	32.0156	22.0187	8.64003	26.8591	6.54512	21.509	14.0993	18.4746	23.5375	17.2495	31.2552	22.2462	21.431	22.2739	17.1004	11.837	26.6241	22.57	21.0376	18.6542	23.6138	9.60749	33.8155	15.1103	27.4101	28.8796	19.6697	22.0525	29.1396	20.1325
T357V21	12.3413	12.4108	19.0413	14.9597	16.5122	9.06836	9.47162	14.8717	8.3076	15.1279	10.2569	3.59356	3.98242	13.9142	15.4233	17.5858	6.36985	11.711	9.89126	20.8852	18.2747	4.29311	8.89964	3.41844	17.1251	18.73	22.8952	29.642	12.2654	24.6659	31.0951	14.8822	13.8054	23.0001	21.7844	30.8514	16.5221	24.1845	7.81464	22.0313	9.13554	21.9982	15.1685	16.1528	23.3673	24.0353	10.9537	16.462	28.2907
T357U50	19.3859	14.1304	13.6054	6.7947	5.00811	19.5718	9.45762	11.9909	6.86598	17.3246	11.8048	13.2576	10.4059	12.1936	15.721	14.4295	12.8211	14.3148	11.4404	33.5382	22.5933	3.79792	15.2907	4.12283	26.3292	16.3754	16.8344	23.9066	7.71242	30.5326	27.6815	14.9966	16.9134	24.3464	5.88108	15.8399	7.1757	7.28511	6.91352	15.6585	7.11538	16.0606	10.0271	23.8964	21.7596	40.3976	28.1536	21.1276	17.8446
T357V50	12.8221	6.36966	8.05849	6.58974	12.5794	17.6388	7.45338	6.30091	9.27649	12.0798	6.2793	4.75912	4.99561	13.8539	13.1317	15.9112	14.165	6.79098	9.78928	30.1859	12.3696	2.04033	9.33302	0	27.1445	11.8534	18.9836	20.577	16.7174	34.5208	28.5985	17.995	10.9006	24.0996	9.01	15.7202	5.79837	10.7369	12.5219	10.5114	13.7846	14.2729	9.32425	15.3905	27.5597	30.1089	15.8758	24.5515	9.81229
T362U7	26.6496	23.1542	22.0639	17.9061	14.4722	15.5148	13.599	14.8211	17.51	36.3427	17.3277	19.9913	13.1434	28.5047	33.0608	23.0431	18.4681	30.8939	24.4124	30.0603	35.2403	4.98712	26.395	10.647	31.9427	11.7939	25.0935	20.5401	11.694	28.4774	20.9837	16.2205	16.6368	34.6876	16.9216	25.4283	24.3807	21.5673	18.979	22.2116	18.0304	14.0423	24.6474	45.7737	13.3226	19.3449	39.8429	12.7898	26.5547
T362V7	19.5685	19.5508	18.1319	12.5134	11.2603	16.8773	14.6026	17.2888	22.9224	27.117	16.6453	11.2516	7.23019	16.625	19.752	16.6081	17.4305	14.4	17.8789	31.4414	35.7873	4.46603	17.7835	3.37818	23.7008	15.7836	30.3889	24.8842	12.607	37.7437	35.0821	13.2843	5.72165	30.4205	15.245	23.798	17.5631	16.5525	10.7056	27.3598	12.9771	31.153	21.8049	27.0293	27.061	28.7699	34.2828	25.8914	25.2614
T362U21	20.9311	14.447	11.7378	10.323	7.24772	25.2439	8.53015	16.1433	8.16406	12.7389	16.898	9.98577	6.56364	29.5765	26.9404	9.49579	13.1186	17.7211	15.2192	39.8807	27.5251	0	16.6281	9.07143	23.9751	16.8507	20.8634	24.6031	13.2748	40.905	17.6241	20.079	13.7217	20.3723	10.8655	18.5705	11.2442	12.5007	11.8974	16.3262	13.8337	27.2814	10.1343	23.0133	31.9238	35.6226	27.4753	46.6466	17.0293
T362V21	8.75798	21.0273	20.0585	12.3657	14.9012	6.89463	14.5254	11.3268	15.7264	17.6978	7.20982	10.046	8.78884	13.4808	16.5221	10.7655	7.07749	13.3151	13.8423	18.8547	22.7383	5.35222	8.13289	5.86921	26.3466	17.2627	16.071	20.7492	8.47738	21.8324	27.1541	11.8334	20.9018	16.4399	15.3051	18.5537	12.6535	16.1405	5.78625	22.7197	21.6883	6.9441	12.2802	21.4071	11.3055	26.8709	17.1614	18.5754	21.9543
T362U50	11.6968	3.38654	2.94882	0	0	3.55164	3.48901	4.43234	0	9.58725	0	0	5.4157	6.94141	0	16.7683	3.35982	3.16088	3.66763	14.3619	7.47844	0	15.2141	7.73609	12.8012	0	5.16879	4.73722	5.78544	11.7774	8.34959	6.16135	3.46712	19.4567	0	3.0916	4.67573	2.89475	0	4.08275	0	5.03378	0	8.21174	9.99025	12.0783	15.6481	9.70354	5.99826
T379VPc	2.20433	11.8945	11.0662	9.96534	8.88031	10.7895	0	18.3354	2.5777	3.885	19.7258	0	0	17.2497	3.14084	16.0803	0	3.51228	3.51926	10.4117	13.701	0	10.721	0	6.88215	9.62287	10.7864	3.73392	12.4626	5.23793	0	15.2661	6.02392	10.8447	3.95585	7.63042	12.3219	12.5494	0	12.5776	8.93968	31.4971	9.31575	2.73413	17.4915	5.99467	0	9.42593	4.26659
T379U7	0	0	5.50453	0	4.01825	20.7297	0	4.3887	0	0	4.59166	0	0	4.62258	5.57074	0	0	7.62571	0	6.59625	6.18218	0	7.06659	0	11.3721	7.4373	14.2085	12.3507	0	4.32779	5.85829	0	0	3.04596	7.79983	5.34814	9.4839	5.29711	16.3883	0	9.19863	8.71162	5.267	7.15895	10.5769	6.44098	3.66723	0	0
T379V7	2.65777	4.00271	4.11822	4.63283	3.77179	20.6167	0	0	8.73288	4.92224	0	0	0	7.7467	0	7.58439	7.0765	0	0	3.91524	14.4529	0	0	0	5.53685	0	7.31975	6.29545	0	4.3112	9.40072	0	0	11.4669	4.41432	4.41652	0	4.40187	0	4.10627	24.3597	8.66632	7.98555	7.44887	10.5339	9.69394	3.65062	3.70906	2.97082
T379U21	7.969	0	0	4.92148	12.5324	16.9157	10.1671	10.1789	3.05438	4.85608	3.52824	6.63311	11.3832	3.3232	3.84236	15.1569	9.14496	7.82702	7.35309	2.65632	0	0	6.39431	0	3.67612	3.79048	13.7667	20.1279	11.9157	12.9717	4.59286	18.1083	18.929	4.59213	5.83087	12.703	8.12982	7.89867	0	8.73779	7.44269	7.94283	0	9.84956	16.2705	0	0	5.79253	4.6008
T379V21	33.9634	21.2809	21.0097	11.727	14.1683	19.3546	16.1778	14.4437	17.4851	40.3933	25.0538	28.4616	4.08705	6.39132	31.5734	29.0835	31.3819	18.7634	18.7649	17.8896	44.6482	5.27427	20.5149	7.24834	17.209	13.423	19.9446	17.5137	3.94305	19.3795	9.41195	3.98906	14.2572	52.5485	13.379	19.2655	16.9896	13.2703	21.5136	14.2503	18.1811	39.7635	13.0275	33.4136	16.7763	22.8288	21.3724	7.87118	23.0697
T379U50	3.45425	3.73891	8.42915	7.90047	7.32349	12.1805	0	0	17.9724	15.4036	0	7.4103	0	3.45345	5.62516	7.16756	12.3873	3.83829	0	13.3082	12.0265	0	0	0	16.262	0	11.2639	14.7912	0	14.0407	20.7264	8.64674	8.63911	9.69028	10.1167	8.51572	9.33935	8.66399	9.0596	8.42829	26.2126	4.4	0	7.3675	3.39293	16.1179	13.5372	6.70623	2.80233
T379V50	0	5.38024	9.91717	6.34825	8.9832	11.4315	0	8.9134	11.0063	5.93973	11.2696	5.2827	0	15.0998	8.3103	5.7936	0	7.46645	4.13932	17.1117	4.97848	0	15.678	0	18.2647	17.2825	17.0536	14.4282	11.8163	12.2109	14.4718	13.5485	14.5162	7.94372	12.1256	10.0328	13.0643	9.63219	15.3727	4.60588	14.8453	11.1917	9.85627	9.9689	11.3691	7.0947	6.76187	2.57088	6.36087
T456U7	3.61303	18.9217	23.0072	15.0675	17.9775	0	3.1775	24.2292	8.07282	6.68888	20.4109	2.95853	8.40254	4.96637	18.9252	17.7189	8.41591	20.158	17.048	9.0377	11.3819	0	25.5644	3.51949	22.3436	36.5064	25.6569	7.75129	6.41774	8.51776	6.92472	6.47278	9.8672	17.0312	19.6722	29.9038	25.4094	21.7221	18.5492	20.2483	18.5009	14.9057	30.9728	19.0461	7.53497	3.53519	6.88238	2.02373	23.5705
T456V7	9.77935	22.2201	25.4259	17.5135	15.9348	4.00683	6.43434	32.8647	17.4232	25.8065	17.7229	18.1652	12.3115	16.6284	27.9334	22.8815	15.9054	21.7898	14.6432	14.7062	24.5966	0	23.1746	7.20136	26.6418	39.4032	37.8661	18.256	14.7103	16.6153	20.0157	9.99033	13.5215	19.1405	33.8907	38.0406	27.4548	22.1445	23.4121	30.8758	31.3059	19.7738	23.1429	26.7982	11.3949	10.5311	11.3862	5.73311	29.7591
T456U21	4.1658	5.46	5.18856	2.76196	7.991	20.1758	4.78515	6.20224	2.32497	7.2463	12.345	0	6.1062	24.4442	7.20631	6.53467	0	2.24902	3.73489	28.5054	7.91271	0	3.1623	0	23.6498	8.8496	15.6213	26.8049	20.5863	26.5973	33.7151	23.3525	15.5957	10.4286	0	11.2557	3.04559	10.8947	5.005	2.39477	16.8345	33.039	6.69806	9.71081	29.4032	21.8347	11.2561	17.598	0
T456V21	5.21862	9.34051	9.46841	7.4954	15.4115	15.5776	4.82196	14.687	4.57706	11.6361	13.1801	9.32986	17.7047	8.18315	13.848	31.5442	0	11.1067	7.34812	17.8821	8.45893	0	11.9857	0	23.1648	13.8656	29.5208	28.816	8.33722	23.1408	32.1606	9.73258	25.4251	14.0922	11.4532	15.9445	12.3484	12.0781	8.81745	10.4783	26.3633	17.4208	11.9976	22.5872	21.4952	14.5712	9.69827	4.70333	6.84784
T456U50	8.08539	4.74878	12.3083	6.93557	15.28	15.1468	5.91361	13.5045	2.64072	16.2924	12.2915	0	0	11.1016	15.2109	6.8287	0	9.95856	3.18641	23.5229	12.6782	0	13.9174	0	26.0125	14.8796	32.5674	39.0679	11.4839	28.1651	24.6455	16.8447	19.0634	19.2038	22.4359	28.8906	16.4265	19.9233	12.9589	15.3175	17.8038	15.6288	14.7755	18.9346	23.6938	19.9818	2.86106	8.49628	11.4082
T456V50	7.30335	0	2.88817	3.94808	9.73218	12.5043	11.1989	7.71114	6.90772	13.369	6.37333	15.3659	12.6122	11.0434	18.8608	13.7091	4.1352	7.96647	3.4085	19.9019	18.5931	0	8.26765	0	29.3748	8.58985	21.6848	35.9053	18.3687	27.1792	34.7821	14.8397	25.4469	16.5566	7.95889	16.2169	9.28133	8.83565	9.79413	10.4911	22.5185	16.1005	3.67012	17.2555	12.1904	20.6203	14.1935	13.2404	6.3974
T477VPc	22.587	19.0212	18.9584	17.0157	18.9707	13.0701	14.3046	8.24	45.3222	51.024	19.6062	38.2602	7.35082	6.6948	32.0598	12.3641	47.3138	20.9538	17.6013	13.3808	48.4228	10.9681	19.0148	8.24621	11.7508	7.46835	10.168	12.8303	0	12.5634	6.66597	0	8.05373	28.1146	25.143	23.2895	11.1628	15.7683	19.7598	19.813	24.0882	17.5085	20.1978	28.2088	3.13304	16.0914	17.134	10.7568	22.6056
T477U7	2.73097	5.2785	4.73534	4.43181	11.5095	16.8523	9.24958	7.19105	5.61428	5.0717	10.6434	0	0	16.0854	7.79804	0	0	3.51531	3.52247	17.0372	9.21897	0	9.66786	0	14.0809	8.12092	11.107	35.0172	8.06402	16.8861	23.3984	22.8909	24.6703	9.9706	3.95981	15.4478	6.19125	11.3093	9.80389	6.03429	7.50459	24.4641	5.56865	8.4366	22.9146	16.2934	8.85422	5.56882	4.27016
T477V7	14.5591	24.5631	23.0247	20.6845	28.7659	5.67282	6.79256	18.6681	17.8484	19.1814	16.5344	2.57239	10.491	17.5247	17.4431	6.81406	24.092	27.9415	23.527	15.6305	25.8731	11.4595	16.2872	0	18.5549	11.6241	10.3108	10.0178	12.5868	12.103	13.3622	7.11107	7.64729	22.7772	25.1696	36.3778	20.7909	35.0711	7.56979	29.531	4.89042	9.57704	25.748	25.7928	9.35182	10.7499	8.51802	10.2491	29.9606
T477U21	0	6.17044	6.19774	11.2067	18.7893	0	0	17.0734	16.8502	6.84544	8.70845	0	0	4.97525	4.22366	6.79802	0	4.22709	4.71121	6.73503	0	0	5.89824	0	8.41315	8.44854	13.4914	27.3662	13.9411	10.0674	15.8304	17.816	20.7914	0	13.6927	20.1911	9.22335	18.445	13.4163	9.826	9.21793	13.021	10.583	4.47677	10.6773	0	0	2.75186	9.06331
T477V21	2.21083	0	0	0	7.91013	0	9.441	0	2.8183	3.89965	4.30573	0	7.87332	0	0	5.33198	7.13392	0	7.97418	4.45576	9.45941	0	0	0	10.3543	0	0	12.6829	0	5.6328	3.68632	8.07138	17.0202	2.46517	0	7.88956	0	11.4773	7.66608	9.9171	0	0	4.42223	0	2.82759	0	0	11.0707	4.38339
T477U50	4.16432	3.74021	3.85646	4.33154	12.213	7.22899	10.5292	0	15.1196	9.51851	0	0	0	8.41824	0	8.55662	14.5279	0	5.48193	7.90068	5.73351	0	0	0	10.6962	0	14.0683	20.4134	7.51788	11.8831	20.4549	8.88181	10.2619	7.5171	4.11146	13.0206	0	12.8375	0	10.0162	8.38239	0	4.84697	6.49132	3.39391	6.20489	13.8636	6.03978	7.52449
[truncated: 168 more columns]

## Sheet: Group centroids matrix
Bray-Curtis dissimilarity matrix of group centroids obtained from Bray-Curtis resemblance matrix															Return to Cover Page
Miranda-CasoLuengo,R. et. al. (2018) Delayed differentiation of vaginal and uterine microbiomes in dairy cows developing postpartum endometritis
	VPcE	U7E	V7E	U21E	V21E	U50E	V50E	VPcH	U7H	V7H	U50H	U21H	V21H	V50H		Key	Site of Sampling	Day of Sampling	Assignment at 21 DPP
VPcE																VPcE	Vagina	Precalving	Endometritis
U7E	38.9373															U7E	Uterus	7 DPP	Endometritis
V7E	41.183	15.482														V7E	Vagina	7 DPP	Endometritis
U21E	33.8806	21.7185	25.4884													U21E	Uterus	21 DPP	Endometritis
V21E	28.8868	25.9429	27.4391	22.2578												V21E	Vagina	21 DPP	Endometritis
U50E	33.8771	34.8518	40.4264	25.7125	29.212											U50E	Uterus	50 DPP	Endometritis
V50E	31.6625	36.3192	38.6841	27.3523	29.7242	21.5192										V50E	Vagina	50 DPP	Endometritis
VPcH	17.2754	40.1195	41.6679	37.5131	31.0145	38.5977	36.5838									VPcH	Vagina	Precalving	Healthy
U7H	21.5009	34.8594	38.4557	26.4977	25.6764	24.4809	25.3981	24.6503								U7H	Uterus	7 DPP	Healthy
V7H	19.885	32.1051	35.2339	25.7263	24.013	25.229	26.0797	19.8093	16.1168							V7H	Vagina	7 DPP	Healthy
U50H	29.1202	44.7021	46.6682	35.9586	35.0054	32.5747	27.8177	32.6965	24.7674	29.0786						U50H	Uterus	50 DPP	Healthy
U21H	24.866	37.7843	40.3391	29.259	25.7837	22.5475	24.0609	29.6138	19.5491	19.5762	29.9089					U21H	Uterus	21 DPP	Healthy
V21H	21.5439	37.4107	37.8802	32.6051	26.4251	31.8542	27.6746	23.3372	22.8957	21.0713	29.2261	25.7194				V21H	Vagina	21 DPP	Healthy
V50H	20.3712	39.4931	41.2701	32.3372	25.9543	30.2411	23.6693	23.5677	21.2829	20.4125	22.6421	23.7087	19.4693			V50H	Vagina	50 DPP	Healthy
