# Supplementary material for: Delayed differentiation of vaginal and uterine microbiomes in dairy cows developing postpartum endometritis
Source: PLoS One. 2019 Jan 10;14(1):e0200974. doi: 10.1371/journal.pone.0200974 (PMC6328119; doi:10.1371/journal.pone.0200974)
Supplement: S4 Fig — Original output generated by QIIME. To visualise it double click on bar_charts.html. (ZIP) [file pone.0200974.s006.zip › Figure S4/raw_data/otu_table_sorted_L2.txt]

Taxon	T198V07	P158V7	T456V07	N356V07	N174V07	N322V07	N697V07	P598V7	T362V07	P790V9	P77V7	P71V7	N678V7	T313V07	N360V07	N320V07	N495V07	T403V7	T381V7	P1452V7	T367V07	P135V7	T404V07	N424V7	T752V7	P59V7	T462V07	N233V7	N324V07	N304V7
Unclassified;Other	0	0	0	0	0	0	0	0	0	0	4.99376E-05	0	0	0	0	0	0	0	0	0	0	0	0	0	0	0	0	0	0	0
k__Bacteria;Other	0.009884548	0.000845224	0.011170784	0.015158445	0.017299472	0.009193201	0.008587355	0.004203929	0.004383107	0.003891959	0.004294632	0.000702741	0.004155328	0.002684612	0.008184907	0.00262674	0.001696429	0.00283573	0.005275197	0.013975049	0.021831736	0.004348697	0.007126457	0.001858045	0.004981464	0.017019183	0.005485464	0.00279317	0.002558324	0.001281572
k__Bacteria;p__Acidobacteria	0	0	0	6.53E-05	0.000150867	0	0	0	0.000829237	0	0	0	0	0	0	0	0	0	0	0	0	0	0	0	0.000733704	0	0	0	0	0
k__Bacteria;p__Actinobacteria	0.000948917	0.024163476	0.004779807	0.001894806	0.018556701	0.002441944	0.002561141	0.0058855	0.015222413	0.000817311	0.001947566	0.010324882	0.003346326	0.006514658	0.004632966	0.0123019	0.084977679	0.032948484	4.67E-05	0.000306769	4.84E-05	0.000972735	0.022870263	0.034559643	0.027764906	0.005410723	0.000398943	0.009370636	3.05E-05	0.001281572
k__Bacteria;p__Bacteroidetes	0.301597343	0.127330582	0.161815252	0.181574649	0.181493588	0.23054824	0.261738563	0.210349308	0.167446544	0.250408656	0.166491885	0.233147738	0.19368243	0.051401367	0.15669721	0.061553279	0.009330357	0.025994194	0.007282573	0.333321972	0.359231291	0.560381083	0.606225959	0.916151481	0.584453197	0.642351205	0.764823218	0.473442357	0.037826643	0.040529716
k__Bacteria;p__Chloroflexi	0	0	0	0	0.000301735	0	0	0	0	0.000116759	0.00019975	0	0	0	0	8.76E-05	0	0	0	0	0	0	0	0	0.00057924	0	0	0	0	0
k__Bacteria;p__Cyanobacteria	0.003795667	0.00979466	0.000268528	0.006403136	0.001056072	4.79E-05	0.000301311	0.002828098	0.000829237	7.78E-05	0.000549313	0.007405806	0	0.000894871	0.002419438	0.001225812	0.000357143	0	4.67E-05	0	4.84E-05	0.001230223	0	6.76E-05	0.000308928	0	0	0	0.000152281	0.000213595
k__Bacteria;p__Elusimicrobia	0	0	0	0.000196014	0	0	0	0	0	0	0	0	0	0	0	0	0	0	0	0	0	0	0	0	0	0	0	0	0	0
k__Bacteria;p__FBP	0	0	0	0	0	0	1.00E-04	0	0	0	0	0	0	0	0	0	0	0	0	0	0	0	0	0	0	0	0	0	0	0
k__Bacteria;p__Fibrobacteres	0.00086984	0	0.001235231	0.000588043	0.000150867	4.79E-05	0.000451966	0.001031873	0.000296156	0.001089749	0.00019975	0.003946159	0.00143414	0	1.03E-04	4.38E-05	6.70E-05	6.75E-05	0	0	0	0	0	3.38E-05	0	0	0	0	0	0.000160197
k__Bacteria;p__Firmicutes	0.649928831	0.802565505	0.655800215	0.716628553	0.720492834	0.744218339	0.687088836	0.729840251	0.759225256	0.723554137	0.79505618	0.670576788	0.772082077	0.899559724	0.799907341	0.85806847	0.735558036	0.871041793	0.831380421	0.472015816	0.539694065	0.382542271	0.357396309	0.026857201	0.28544949	0.297934088	0.198424176	0.311663738	0.958366328	0.944305014
k__Bacteria;p__Fusobacteria	0.000158153	0.002237359	0.084479055	0.000261352	5.03E-05	0.000191525	0.000451966	0.001605136	0.00604158	0.000272437	0.000599251	0.005513812	0	0.000322153	0.000875116	0.001182033	0.164330357	0.038890014	0.144671117	0.172438476	0.077306612	0.00938403	0	0.01956015	0.040739883	0.037284801	0.027327582	0.018561067	0	0.000320393
k__Bacteria;p__Gemmatimonadetes	0	0	0	0	0	0	0	0	0	0	0	0	0	0	0	0	0	6.75E-05	0	0	0	0	0	0	0	0	0	0	0	0
k__Bacteria;p__Lentisphaerae	0.000395382	4.97E-05	0	0.001502777	0.002765904	0.002777113	0.001807864	0.013834747	0.00201386	0	0.000749064	0.006324666	0	0	0.005919901	0.000262674	0.000267857	0.000540139	0	0	0	0	5.96E-05	0	0.001428792	0	4.99E-05	0.001711943	0.000152281	0.000533988
k__Bacteria;p__OD1	0	0	0	0	0	0	0	0	0	3.89E-05	4.99E-05	0	0	0	0	0	0	0	0	0	0	0	0	0	0	0	0	0	0	0
k__Bacteria;p__Planctomycetes	0.001265222	0	0	6.53E-05	0	0.000143644	5.02E-05	0.004586104	0	0	0.000349563	0	0	0.000143179	0.000308864	4.38E-05	0	6.75E-05	0	0	0	0	0	0	0	0	0	0	0	5.34E-05
k__Bacteria;p__Proteobacteria	0.02649059	0.027594093	0.030612245	0.073374714	0.051093789	0.007996169	0.018882137	0.014828403	0.025232482	0.010080174	0.012334582	0.041840099	0.016400677	0.037870924	0.016472768	0.004246563	0.003125	0.000202552	0.003127772	0.003953916	0.001742666	0.034160158	0.001073441	0.000912131	0.051320667	0	0.00324141	0.004820471	0.000670037	0.004058312
k__Bacteria;p__Spirochaetes	0.003321208	0.002386516	0.004081633	0.001829467	0.001307518	0.001819488	0.001506554	0.006191241	0.004560801	0.006888768	0.008089888	0.014054814	0.003493418	0.000143179	0.003397508	0.001006917	8.93E-05	0	0	0	0	0.001401883	5.96E-05	0	0	0	0	0.000225256	0.000182737	0.000961179
k__Bacteria;p__Synergistetes	0	0	0	0	0	0	0	0.00309562	0	0	0	0	0	0	0	0	0	0	0	0	0	0	0	0	0	0	0	0	0	0
k__Bacteria;p__TM7	0	0	0	1.96E-04	0	0	0	0	0	0	0	5.41E-05	0.000404501	0	0	4.38E-05	0	0	0	0	0	0	0	0	0.000154464	0	0	0	0	0
k__Bacteria;p__Tenericutes	0.001186146	0.003032864	0.04575725	6.53381E-05	0.004878049	0.000574575	0.016320996	0.001566919	0.013919327	0.002763291	0.006242197	0.006108438	0.005001103	0.000465333	0.000463297	0.057306716	0.000200893	0.027344541	0.008169553	0.003988002	9.68E-05	0.00557892	0.005188299	0	0.001235712	0	0.000249339	0.176690544	6.09E-05	0.005927271
k__Bacteria;p__Verrucomicrobia	0.000158153	0	0	0.000196014	0.000402313	0	0.000150655	0.00015287	0	0	0.002796504	0	0	0	1.03E-04	0	0	0	0	0	0	0	0	0	7.72E-05	0	0	0.000720818	0	5.34E-05
k__Bacteria;p__[Thermi]	0	0	0	0	0	0	0	0	0	0	0	0	0	0	0.000514774	0	0	0	0	0	0	0	0	0	0.00077232	0	0	0	0	0.000320393
