# Supplementary material for: Delayed differentiation of vaginal and uterine microbiomes in dairy cows developing postpartum endometritis
Source: PLoS One. 2019 Jan 10;14(1):e0200974. doi: 10.1371/journal.pone.0200974 (PMC6328119; doi:10.1371/journal.pone.0200974)
Supplement: S4 Fig — Original output generated by QIIME. To visualise it double click on bar_charts.html. (ZIP) [file pone.0200974.s006.zip › Figure S4/raw_data/otu_table_sorted_L3.txt]

Taxon	T198V07	P158V7	T456V07	N356V07	N174V07	N322V07	N697V07	P598V7	T362V07	P790V9	P77V7	P71V7	N678V7	T313V07	N360V07	N320V07	N495V07	T403V7	T381V7	P1452V7	T367V07	P135V7	T404V07	N424V7	T752V7	P59V7	T462V07	N233V7	N324V07	N304V7
Unclassified;Other;Other	0	0	0	0	0	0	0	0	0	0	4.99E-05	0.00E+00	0	0	0	0	0	0	0	0	0	0	0	0	0	0	0	0	0	0
k__Bacteria;Other;Other	0.009884548	0.000845224	0.011170784	0.015158445	0.017299472	0.009193201	0.008587355	0.004203929	0.004383107	0.003891959	0.004294632	0.000702741	0.004155328	0.002684612	0.008184907	0.00262674	0.001696429	0.00283573	0.005275197	0.013975049	0.021831736	0.004348697	0.007126457	0.001858045	0.004981464	0.017019183	0.005485464	0.00279317	0.002558324	0.001281572
k__Bacteria;p__Acidobacteria;Other	0	0	0	0	0	0	0	0	0	0	0	0	0	0	0	0	0	0	0	0	0	0	0	0	7.72E-05	0	0	0	0.00E+00	0
k__Bacteria;p__Acidobacteria;c__Acidobacteria-6	0	0	0	0	0	0.00E+00	0	0	0.00E+00	0	0	0	0	0	0	0	0	0	0	0	0.00E+00	0	0	0	0.000540624	0	0	0	0	0
k__Bacteria;p__Acidobacteria;c__Acidobacteriia	0	0	0	0	0	0	0	0	0.000829237	0	0	0	0	0	0	0	0	0	0	0	0	0	0	0	0	0	0	0	0	0
k__Bacteria;p__Acidobacteria;c__[Chloracidobacteria]	0	0	0	6.53E-05	0.000150867	0	0	0	0	0	0	0	0	0	0	0	0	0	0	0	0	0	0	0	0	0	0	0	0	0.00E+00
k__Bacteria;p__Acidobacteria;c__iii1-8	0	0	0	0	0	0	0	0.00E+00	0.00E+00	0	0	0	0	0	0.00E+00	0.00E+00	0	0	0	0	0.00E+00	0	0	0	0.000115848	0	0	0	0	0
k__Bacteria;p__Actinobacteria;Other	0	0	0	0	0	0	5.02E-05	0	0	3.89E-05	0	0	0	0	0	0	0	0	0	0	0	0	0	0	7.72E-05	0	0	0	0	0
k__Bacteria;p__Actinobacteria;c__Acidimicrobiia	0	0.003331179	5.37E-05	0	0	0	0	0	0	0	0	0	0	0	0	0	0	0	0	0	0	0	0	0	0.003205128	0	0	0	0	0
k__Bacteria;p__Actinobacteria;c__Actinobacteria	0.000790764	0.01854522	0.004672395	0.001829467	0.018456123	0.002346181	0.00195852	0.00527402	0.01504472	0.000311357	0.001897628	0.010324882	0.002390233	0.005727172	4.38E-03	1.22E-02	0.084910714	0.032948484	4.67E-05	0.000306769	0	0.000801076	0.022870263	3.39E-02	0.02405777	0.005361535	0.000398943	0.007073028	0	6.94E-04
k__Bacteria;p__Actinobacteria;c__Coriobacteriia	0.000158153	0.002287078	5.37E-05	6.53E-05	0.000100578	9.58E-05	0.000552403	0.000611481	0	0.000467035	4.99E-05	0	0.000956093	0.000787486	5.15E-05	0.000131337	6.70E-05	0	0	0	4.84E-05	0.000171659	0	0.00064187	0	4.92E-05	0	0.002297608	0	0.000587387
k__Bacteria;p__Actinobacteria;c__OPB41	0	0	0	0	0	0	0	0	0	0	0	0	0	0	0	0	0	0	0	0	0	0	0	0	0.000424776	0	0	0	0	0
k__Bacteria;p__Actinobacteria;c__Thermoleophilia	0	0	0	0	0	0	0	0	0.000177694	0	0	0	0	0	0.00020591	0	0	0	0.00E+00	0	0	0	0	0	0	0	0	0	3.05E-05	0
k__Bacteria;p__Bacteroidetes;Other	0.000316306	9.94E-05	2.15E-04	0.001437439	0.001257229	0.001292794	0.001757646	0.000343958	0.000118462	0.000311357	0.000149813	0	0.000147091	0.000214769	0.000875116	0.000131337	0.00015625	6.75E-05	0	0.000613539	0.00445348	2.86E-05	0	0	0	0.005164781	0.000398943	0.000360409	0.000182737	0.000213595
k__Bacteria;p__Bacteroidetes;c__Bacteroidia	0.301043808	0.12693283	0.15311493	0.171120549	0.125672618	0.220828346	0.258223271	2.10E-01	0.165314221	0.248229159	0.162696629	2.23E-01	0.190924469	0.049289473	0.155822094	0.061290605	0.009107143	0.025656607	0.007189207	0.332708433	0.35477781	0.560352473	0.606225959	0.916151481	0.568659252	0.637186424	0.764125069	0.473081948	0.037643906	0.040262722
k__Bacteria;p__Bacteroidetes;c__Cytophagia	0	0	0.001074114	0	0.004626603	0.000574575	0	0	0	0	0	0	0.00E+00	0	0	0	0	0	0.00E+00	0	0	0	0	0	0	0	0	0.00E+00	0.00E+00	0.00E+00
k__Bacteria;p__Bacteroidetes;c__Flavobacteriia	0.000237229	0.000198876	0.005477981	0.00836328	0.033392004	0.005841513	0.001506554	0.000267523	0.000888468	0.00186814	0.003645443	0.003513703	0.00261087	0.001897126	0	0.000131337	0	0.00027007	0	0	0	0	0	0	0.011546185	0	0	0	0	5.34E-05
k__Bacteria;p__Bacteroidetes;c__Sphingobacteriia	0	9.94E-05	0.001718582	0.000653381	0.016394267	0.002011013	0.000150655	0	0.001125392	0	0	0.006162495	0	0	0	0	0	0.00E+00	9.34E-05	0	0	0	0	0.00E+00	0.00251004	0	0	0	0	0
k__Bacteria;p__Bacteroidetes;c__[Rhodothermi]	0	0	0	0	0.000100578	0	0	0	0	0	0	0	0	0	0	0	0	0	0	0	0	0	0	0	0	0	0	0	0	0
k__Bacteria;p__Bacteroidetes;c__[Saprospirae]	0	0	0.000214823	0	5.03E-05	0	0.000100437	0	0	0	0	0	0	0	0	0	6.70E-05	0	0	0	0	0	0	0	0.00173772	0.00E+00	0.000299207	0	0	0.00E+00
k__Bacteria;p__Chloroflexi;c__Anaerolineae	0	0	0	0	0	0.00E+00	0	0	0.00E+00	0	0	0	0	0	0	8.76E-05	0	0	0	0	0	0	0	0	0	0	0	0	0.00E+00	0
k__Bacteria;p__Chloroflexi;c__Thermomicrobia	0	0	0	0	0.000301735	0	0	0	0	0.000116759	0.00019975	0	0	0	0	0	0	0	0	0	0	0	0	0	0.00057924	0	0.00E+00	0.00E+00	0	0
k__Bacteria;p__Cyanobacteria;Other	7.91E-05	0	0	0	0	0	0	0	0	0	0	0	0	0	0	0	0	0	0	0	0	0	0	0	0	0	0	0	0	0
k__Bacteria;p__Cyanobacteria;c__4C0d-2	0.00371659	0	0.000268528	0.006403136	0.001056072	4.79E-05	0.000301311	0.002828098	0.000829237	7.78E-05	0.000549313	0	0	0.000859076	0.002162051	0.001225812	0.0003125	0	4.67E-05	0	4.84E-05	0.001230223	0	6.76E-05	0	0	0	0	0.000152281	0.000213595
k__Bacteria;p__Cyanobacteria;c__Chloroplast	0	0.00979466	0	0	0	0	0	0	0	0	0	0.007405806	0	3.58E-05	0.000257387	0	4.46E-05	0	0	0	0	0	0	0	0.000308928	0	0	0	0	0
k__Bacteria;p__Elusimicrobia;c__Elusimicrobia	0	0	0	0.000196014	0	0	0	0	0	0	0	0	0	0	0	0	0	0	0	0	0	0	0	0	0	0	0	0	0	0
k__Bacteria;p__FBP;c__	0	0	0	0	0	0	0.000100437	0	0	0	0	0	0	0	0	0	0	0	0	0	0	0	0	0	0	0	0	0	0	0
k__Bacteria;p__Fibrobacteres;c__Fibrobacteria	0.00086984	0	0.001235231	0.000588043	0.000150867	4.79E-05	0.000451966	0.001031873	0.000296156	0.001089749	0.00019975	0.003946159	0.00143414	0	0.000102955	4.38E-05	6.70E-05	6.75E-05	0	0	0	0	0	3.38E-05	0	0	0	0	0	0.000160197
k__Bacteria;p__Firmicutes;Other	0.001818757	0.000845224	0.003007519	0.008101927	0.005179784	0.006655494	0.006427962	0.002522357	0.004086951	0.000505955	0.001697878	0.000108114	0.000845775	0.006622042	0.006383198	0.006260398	0.00046875	0.002093039	0.000700247	3.41E-05	4.84E-05	0.000829686	0	3.38E-05	0.000231696	0.001082145	4.99E-05	0.001036176	0.00654809	0.001601965
k__Bacteria;p__Firmicutes;c__Bacilli	0.026095208	0.278675484	0.187379162	0.365697484	0.450641187	0.317213311	0.183498217	0.258006573	0.271634188	0.017046781	0.071260924	0.12746635	0.336544826	0.694204818	0.480438587	0.394711496	0.012075893	0.081561002	0.048783904	0.000136342	0.000484074	0.202328842	0.173718579	0.001993176	0.03564257	0.005115593	0.000947489	0.012614317	0.874124383	0.775084103
k__Bacteria;p__Firmicutes;c__Clostridia	0.621382255	0.522746482	0.46433942	0.342633126	0.264571285	0.420110127	0.496811128	0.468814492	0.483444885	0.704678135	0.721997503	0.543002324	0.431749651	0.198052762	0.312725214	0.457009018	0.722991071	0.787050165	0.781849587	0.471845388	0.539161584	0.179355134	0.183677729	0.024830242	0.249459376	0.29173635	0.197426819	0.297833041	0.077663398	0.167565547
k__Bacteria;p__Firmicutes;c__Erysipelotrichi	0.000632611	0.000298315	0.001074114	0.000196014	0.000100578	0.000239406	0.000351529	0.000496828	5.92E-05	0.001323266	9.99E-05	0	0.002941825	0.000680102	0.000360342	8.76E-05	2.23E-05	0.000337587	4.67E-05	0	0	2.86E-05	0	0	0.000115848	0	0	0.000180205	3.05E-05	5.34E-05
k__Bacteria;p__Fusobacteria;c__Fusobacteriia	0.000158153	0.002237359	0.084479055	0.000261352	5.03E-05	0.000191525	0.000451966	0.001605136	0.00604158	0.000272437	0.000599251	0.005513812	0	0.000322153	0.000875116	0.001182033	0.164330357	0.038890014	0.144671117	0.172438476	0.077306612	0.00938403	0	0.01956015	0.040739883	0.037284801	0.027327582	0.018561067	0	0.000320393
k__Bacteria;p__Gemmatimonadetes;c__Gemmatimonadetes	0	0	0	0	0	0	0	0	0	0	0	0	0	0	0	0	0	6.75E-05	0	0	0	0	0	0	0	0	0	0	0	0
k__Bacteria;p__Lentisphaerae;c__[Lentisphaeria]	0.000395382	4.97E-05	0	0.001502777	0.002765904	0.002777113	0.001807864	0.013834747	0.00201386	0	0.000749064	0.006324666	0	0	0.005919901	0.000262674	0.000267857	0.000540139	0	0	0	0	5.96E-05	0	0.001428792	0	4.99E-05	0.001711943	0.000152281	0.000533988
k__Bacteria;p__OD1;Other	0	0	0	0	0	0	0	0	0	3.89E-05	4.99E-05	0	0	0	0	0	0	0	0	0	0	0	0	0	0	0	0	0	0	0
k__Bacteria;p__Planctomycetes;c__Planctomycetia	0.001265222	0	0	6.53E-05	0	0.000143644	5.02E-05	0.004586104	0	0	0.000349563	0	0	0.000143179	0.000308864	4.38E-05	0	6.75E-05	0	0	0	0	0	0	0	0	0	0	0	5.34E-05
k__Bacteria;p__Proteobacteria;Other	0.000316306	0	0.003651987	0.001894806	0.002816193	0.00038305	0.000200874	7.64E-05	0	0.00093407	0.002546816	0	0	0	0.002831257	4.38E-05	0	0	9.34E-05	0	0	0	2.98E-05	0	0.000115848	0	0	0.000315358	0	0.000320393
k__Bacteria;p__Proteobacteria;c__Alphaproteobacteria	0.001027993	0.002635112	0.0150913	0.005619079	0.010510435	0.002537706	0.004067694	0.007108461	0.003968489	0.004047638	0.006092385	0	0.003125689	0.000322153	0.002831257	0.002276508	0.000825893	0.000135035	4.67E-05	3.41E-05	0	2.86E-05	0	0.000168913	0.039542787	0	0	0.000946074	0.000639581	0.000587387
k__Bacteria;p__Proteobacteria;c__Betaproteobacteria	7.91E-05	0	0.000214823	6.53E-05	0.001005783	4.79E-05	0.000552403	0.000535045	0.000177694	0	9.99E-05	0	0	3.58E-05	0.000360342	4.38E-05	2.23E-05	0	4.67E-05	0	0	0	0	3.38E-05	0.000270312	0	0	0.000180205	0	0
k__Bacteria;p__Proteobacteria;c__Deltaproteobacteria	0	0	0	0	0	0	0	0	0	3.89E-05	0	0	0	0	0	0	0	0	0	0	0	0	0	0	0.000270312	0	0	0	0	0
k__Bacteria;p__Proteobacteria;c__Epsilonproteobacteria	7.91E-05	0	0	0.000588043	0.000301735	0.00038305	0.000451966	0	0.00752236	0	0	0	0.00496433	0.000143179	0	0.000350232	0	0	0	0.003715318	0.001694259	0.029353704	0	0.00050674	0	0	0.00184511	0	0	0.000320393
k__Bacteria;p__Proteobacteria;c__Gammaproteobacteria	0.024988139	0.024958982	0.011654135	0.065207449	0.036459643	0.004644482	0.0136092	0.007108461	0.01356394	0.005059547	0.003595506	0.041840099	0.008310657	0.037369796	0.010449912	0.001532265	0.002276786	6.75E-05	0.002941039	0.000204513	4.84E-05	0.004777845	0.001043623	0.000202696	0.011121409	0	0.0013963	0.003378835	3.05E-05	0.002830138
k__Bacteria;p__Spirochaetes;c__Spirochaetes	0.003321208	0.002386516	0.004081633	0.001829467	0.001307518	0.001819488	0.001506554	0.006191241	0.004560801	0.006888768	0.008089888	0.014054814	0.003493418	0.000143179	0.003397508	0.001006917	8.93E-05	0	0	0	0	0.001401883	5.96E-05	0	0	0	0	0.000225256	0.000182737	0.000961179
k__Bacteria;p__Synergistetes;c__Synergistia	0	0	0	0	0	0	0	0.00309562	0	0	0	0	0	0	0	0	0	0	0	0	0	0	0	0	0	0	0	0	0	0
k__Bacteria;p__TM7;c__TM7-1	0	0	0	0	0	0	0	0	0	0	0	0	7.35E-05	0	0	0	0	0	0	0	0	0	0	0	0.000115848	0	0	0	0	0
k__Bacteria;p__TM7;c__TM7-3	0	0	0	0.000196014	0	0	0	0	0	0	0	5.41E-05	0.000330955	0	0	4.38E-05	0	0	0	0	0	0	0	0	3.86E-05	0	0	0	0	0
k__Bacteria;p__Tenericutes;Other	7.91E-05	0	0	0	0	0	0	0	0	0	0	0	0	0	0	0	0	6.75E-05	0	0	0	0	0	0	0	0	0	0	0	0
k__Bacteria;p__Tenericutes;c__Mollicutes	0.000790764	0.003032864	0.04575725	6.53E-05	0.00482776	0.000574575	0.016270778	0.001490484	0.013919327	0.002685452	0.006242197	0.006054381	0.005001103	0.000465333	0.000463297	0.057306716	0.000200893	0.027277024	0.008169553	0.003988002	9.68E-05	0.00557892	0.005188299	0	0.001235712	0	0.000249339	0.176645493	6.09E-05	0.005873872
k__Bacteria;p__Tenericutes;c__RF3	0.000316306	0	0	0	5.03E-05	0	5.02E-05	7.64E-05	0	7.78E-05	0	5.41E-05	0	0	0	0	0	0	0	0	0	0	0	0	0	0	0	4.51E-05	0	5.34E-05
k__Bacteria;p__Verrucomicrobia;c__Opitutae	7.91E-05	0	0	0.000130676	0.000402313	0	5.02E-05	0	0	0	0.002796504	0	0	0	0.000102955	0	0	0	0	0	0	0	0	0	0	0	0	0.000720818	0	0
k__Bacteria;p__Verrucomicrobia;c__Verruco-5	7.91E-05	0	0	0	0	0	0	3.82E-05	0	0	0	0	0	0	0	0	0	0	0	0	0	0	0	0	0	0	0	0	0	0
k__Bacteria;p__Verrucomicrobia;c__Verrucomicrobiae	0	0	0	6.53E-05	0	0	0.000100437	0.000114653	0	0	0	0	0	0	0	0	0	0	0	0	0	0	0	0	7.72E-05	0	0	0	0	5.34E-05
k__Bacteria;p__[Thermi];c__Deinococci	0	0	0	0	0	0	0	0	0	0	0	0	0	0	0.000514774	0	0	0	0	0	0	0	0	0	0.00077232	0	0	0	0	0.000320393
