# Supplementary material for: Delayed differentiation of vaginal and uterine microbiomes in dairy cows developing postpartum endometritis
Source: PLoS One. 2019 Jan 10;14(1):e0200974. doi: 10.1371/journal.pone.0200974 (PMC6328119; doi:10.1371/journal.pone.0200974)
Supplement: S4 Fig — Original output generated by QIIME. To visualise it double click on bar_charts.html. (ZIP) [file pone.0200974.s006.zip › Figure S4/raw_data/otu_table_sorted_L4.txt]

Taxon	T198V07	P158V7	T456V07	N356V07	N174V07	N322V07	N697V07	P598V7	T362V07	P790V9	P77V7	P71V7	N678V7	T313V07	N360V07	N320V07	N495V07	T403V7	T381V7	P1452V7	T367V07	P135V7	T404V07	N424V7	T752V7	P59V7	T462V07	N233V7	N324V07	N304V7
Unclassified;Other;Other;Other	0	0	0	0	0	0	0	0	0	0	4.99E-05	0.00E+00	0	0	0	0	0	0	0	0	0	0	0	0	0	0	0	0	0	0
k__Bacteria;Other;Other;Other	0.009884548	0.000845224	0.011170784	0.015158445	0.017299472	0.009193201	0.008587355	0.004203929	0.004383107	0.003891959	0.004294632	0.000702741	0.004155328	0.002684612	0.008184907	0.00262674	0.001696429	0.00283573	0.005275197	0.013975049	0.021831736	0.004348697	0.007126457	0.001858045	0.004981464	0.017019183	0.005485464	0.00279317	0.002558324	0.001281572
k__Bacteria;p__Acidobacteria;Other;Other	0	0	0	0	0	0	0	0	0	0	0	0	0	0	0	0	0	0	0	0	0	0	0	0	7.72E-05	0	0	0	0.00E+00	0
k__Bacteria;p__Acidobacteria;c__Acidobacteria-6;Other	0	0	0	0	0	0.00E+00	0	0	0.00E+00	0	0	0	0	0	0	0	0	0	0	0	0.00E+00	0	0	0	3.86E-05	0	0	0	0	0
k__Bacteria;p__Acidobacteria;c__Acidobacteria-6;o__iii1-15	0	0	0	0	0	0	0	0	0	0	0	0	0	0	0	0	0	0	0	0	0	0	0	0	0.000502008	0	0	0	0	0
k__Bacteria;p__Acidobacteria;c__Acidobacteriia;o__Acidobacteriales	0	0	0	0.00E+00	0	0	0	0	0.000829237	0	0	0	0	0	0	0	0	0	0	0	0	0	0	0	0	0	0	0	0	0.00E+00
k__Bacteria;p__Acidobacteria;c__[Chloracidobacteria];o__RB41	0	0	0	6.53E-05	0.000150867	0	0	0.00E+00	0.00E+00	0	0	0	0	0	0.00E+00	0.00E+00	0	0	0	0	0.00E+00	0	0	0	0	0	0	0	0	0
k__Bacteria;p__Acidobacteria;c__iii1-8;o__DS-18	0	0	0	0	0	0	0.00E+00	0	0	0.00E+00	0	0	0	0	0	0	0	0	0	0	0	0	0	0	1.16E-04	0	0	0	0	0
k__Bacteria;p__Actinobacteria;Other;Other	0	0	0.00E+00	0	0	0	5.02E-05	0	0	3.89E-05	0	0	0	0	0	0	0	0	0	0	0	0	0	0	7.72E-05	0	0	0	0	0
k__Bacteria;p__Actinobacteria;c__Acidimicrobiia;o__Acidimicrobiales	0	0.003331179	5.37E-05	0	0	0	0	0	0	0	0	0	0	0	0.00E+00	0.00E+00	0	0	0.00E+00	0	0	0	0	0.00E+00	0.003205128	0	0	0	0	0.00E+00
k__Bacteria;p__Actinobacteria;c__Actinobacteria;o__Actinomycetales	0.000790764	0.01854522	4.67E-03	1.83E-03	0.018456123	2.35E-03	0.00195852	0.00527402	0.01504472	0.000311357	1.85E-03	0.010324882	0.002390233	0.005727172	4.38E-03	0.012170563	8.49E-02	0.032948484	4.67E-05	0.000306769	0.00E+00	0.000801076	0.022870263	0.033917773	0.02405777	5.36E-03	0.000398943	0.007073028	0	0.000694185
k__Bacteria;p__Actinobacteria;c__Actinobacteria;o__Bifidobacteriales	0	0	0	0	0	0	0	0	0	0	4.99E-05	0	0	0	0	0	0	0	0	0	0	0	0	0	0	0	0	0	0	0
k__Bacteria;p__Actinobacteria;c__Coriobacteriia;o__Coriobacteriales	0.000158153	0.002287078	5.37E-05	6.53E-05	0.000100578	9.58E-05	0.000552403	0.000611481	0	0.000467035	4.99E-05	0	0.000956093	0.000787486	5.15E-05	0.000131337	6.70E-05	0	0.00E+00	0	4.84E-05	0.000171659	0	0.00064187	0	4.92E-05	0	0.002297608	0.00E+00	0.000587387
k__Bacteria;p__Actinobacteria;c__OPB41;o__	0	0.00E+00	0.00E+00	0	0	0	0	0	0	0	0	0	0	0	0	0	0	0.00E+00	0	0	0	0.00E+00	0	0	0.000424776	0	0	0	0	0
k__Bacteria;p__Actinobacteria;c__Thermoleophilia;o__Solirubrobacterales	0	0	0	0	0	0	0	0.00E+00	0.000177694	0	0	0.00E+00	0	0	0.00020591	0	0	0	0	0	0	0	0	0	0	0	0	0	3.05E-05	0
k__Bacteria;p__Bacteroidetes;Other;Other	0.000316306	9.94E-05	0.000214823	0.001437439	0.001257229	0.001292794	0.001757646	0.000343958	0.000118462	0.000311357	0.000149813	0	1.47E-04	0.000214769	0.000875116	0.000131337	0.00015625	6.75E-05	0.00E+00	0.000613539	0.00445348	2.86E-05	0	0	0	0.005164781	0.000398943	3.60E-04	1.83E-04	2.14E-04
k__Bacteria;p__Bacteroidetes;c__Bacteroidia;o__Bacteroidales	0.301043808	0.12693283	0.15311493	0.171120549	0.125672618	0.220828346	0.258223271	0.209737828	0.165314221	0.248229159	0.162696629	0.223471539	0.190924469	0.049289473	0.155822094	0.061290605	0.009107143	0.025656607	0.007189207	0.332708433	0.35477781	0.560352473	0.606225959	0.916151481	0.568659252	0.637186424	0.764125069	0.473081948	0.037643906	4.03E-02
k__Bacteria;p__Bacteroidetes;c__Cytophagia;o__Cytophagales	0	0.00E+00	0.001074114	0	0.004626603	0.000574575	0	0	0	0	0	0	0	0	0	0	0	0.00E+00	0.00E+00	0	0	0	0	0.00E+00	0	0	0	0	0	0
k__Bacteria;p__Bacteroidetes;c__Flavobacteriia;o__Flavobacteriales	0.000237229	0.000198876	0.005477981	0.00836328	0.033392004	0.005841513	0.001506554	0.000267523	0.000888468	0.00186814	0.003645443	0.003513703	0.00261087	0.001897126	0	0.000131337	0	0.00027007	0	0	0	0	0	0	0.011546185	0	0	0	0	5.34E-05
k__Bacteria;p__Bacteroidetes;c__Sphingobacteriia;o__Sphingobacteriales	0	9.94E-05	0.001718582	0.000653381	1.64E-02	0.002011013	0.000150655	0	0.001125392	0	0	0.006162495	0	0	0	0	0.00E+00	0	9.34E-05	0	0	0	0	0	0.00251004	0.00E+00	0	0	0	0.00E+00
k__Bacteria;p__Bacteroidetes;c__[Rhodothermi];o__[Rhodothermales]	0	0	0	0	0.000100578	0.00E+00	0	0	0.00E+00	0	0	0	0	0	0	0.00E+00	0	0	0	0	0	0	0	0	0	0	0	0	0.00E+00	0
k__Bacteria;p__Bacteroidetes;c__[Saprospirae];o__[Saprospirales]	0	0	0.000214823	0	5.03E-05	0	0.000100437	0	0	0	0	0	0	0	0	0	6.70E-05	0	0	0	0	0	0	0	0.00173772	0	2.99E-04	0.00E+00	0	0
k__Bacteria;p__Chloroflexi;c__Anaerolineae;o__Anaerolineales	0.00E+00	0	0	0	0	0	0	0	0	0	0	0	0	0	0	8.76E-05	0	0	0	0	0	0	0	0	0	0	0	0	0	0
k__Bacteria;p__Chloroflexi;c__Thermomicrobia;o__JG30-KF-CM45	0	0	0	0	0.000301735	0.00E+00	0	0	0	1.17E-04	0.00019975	0	0	0	0	0	0	0	0.00E+00	0	0.00E+00	0	0	0.00E+00	0.00057924	0	0	0	0	0
k__Bacteria;p__Cyanobacteria;Other;Other	7.91E-05	0	0	0	0	0	0	0	0	0	0	0	0	0.00E+00	0	0	0.00E+00	0	0	0	0	0	0	0	0	0	0	0	0	0
k__Bacteria;p__Cyanobacteria;c__4C0d-2;o__MLE1-12	0	0	0	0	0	0	5.02E-05	0	0	0	0	0	0	0	0	0	0	0	0	0	0	0	0	0	0	0	0	0	0	0
k__Bacteria;p__Cyanobacteria;c__4C0d-2;o__YS2	0.00371659	0	0.000268528	0.006403136	0.001056072	4.79E-05	0.000251092	0.002828098	0.000829237	7.78E-05	0.000549313	0	0	0.000859076	0.002162051	0.001225812	0.0003125	0	4.67E-05	0	4.84E-05	0.001230223	0	6.76E-05	0	0	0	0	0.000152281	0.000213595
k__Bacteria;p__Cyanobacteria;c__Chloroplast;o__Streptophyta	0	0.00979466	0	0	0	0.00E+00	0	0	0	0	0	0.007405806	0	3.58E-05	0.000257387	0.00E+00	4.46E-05	0.00E+00	0	0	0	0	0	0.00E+00	0.000308928	0	0	0	0	0
k__Bacteria;p__Elusimicrobia;c__Elusimicrobia;o__Elusimicrobiales	0	0	0	0.000196014	0	0	0	0	0	0	0	0	0	0	0	0	0	0	0	0.00E+00	0.00E+00	0	0	0.00E+00	0	0	0.00E+00	0	0	0
k__Bacteria;p__FBP;c__;o__	0	0	0	0	0	0	0.000100437	0	0	0	0	0	0	0	0	0	0	0	0	0	0	0	0	0	0	0	0	0	0	0
k__Bacteria;p__Fibrobacteres;c__Fibrobacteria;o__Fibrobacterales	0.00086984	0	0.001235231	0.000588043	0.000150867	4.79E-05	0.000451966	0.001031873	0.000296156	0.001089749	0.00019975	0.003946159	0.00143414	0	0.000102955	4.38E-05	6.70E-05	6.75E-05	0	0	0	0	0	3.38E-05	0	0	0	0	0	0.000160197
k__Bacteria;p__Firmicutes;Other;Other	0.001818757	0.000845224	0.003007519	0.008101927	0.005179784	0.006655494	0.006427962	0.002522357	4.09E-03	0.000505955	1.70E-03	0.000108114	0.000845775	0.006622042	0.006383198	6.26E-03	4.69E-04	0.002093039	7.00E-04	3.41E-05	4.84E-05	8.30E-04	0	3.38E-05	0.000231696	0.001082145	4.99E-05	0.001036176	6.55E-03	1.60E-03
k__Bacteria;p__Firmicutes;c__Bacilli;Other	0.000158153	9.94E-05	0.001288937	0.003070892	2.62E-03	0.000861863	0.001506554	0.001872659	0.002191554	0	0.000149813	0	0.00143414	0.006729427	0.00792752	0.001269591	0	6.75E-05	0.000653564	0	0	0.002117129	0.001610162	3.38E-05	0.00057924	4.92E-05	0	0.000135153	3.05E-05	0.000533988
k__Bacteria;p__Firmicutes;c__Bacilli;o__Bacillales	0.007986715	0.066176105	0.080236305	0.121920941	0.302740759	0.023078765	0.009893035	0.012191393	0.029082509	0.003658442	0.029463171	0.089248067	0.027984114	0.068439704	0.130958509	0.020094563	0.0034375	1.35E-04	0.000186733	6.82E-05	0	0.00366206	2.98E-05	0.000439174	0.013824529	0	0	0.002117403	0.000182737	0.001067977
k__Bacteria;p__Firmicutes;c__Bacilli;o__Gemellales	7.91E-05	0.00E+00	0	0	0.000100578	0	0	0.000802568	0.000177694	0	0.000449438	0	0.217511216	0.001503383	0.000926593	0.001225812	0	0.079467963	0.042388311	0	0	0.023746173	0.00E+00	3.38E-05	0	0	4.99E-05	0.0039645	0	0
k__Bacteria;p__Firmicutes;c__Bacilli;o__Lactobacillales	0.017792187	0.21239994	0.105746509	0.240640314	0.145134524	0.293224802	0.171998192	0.243139953	0.240182432	1.33E-02	4.10E-02	0.038164225	0.089284401	0.617532305	0.34052301	0.371990194	0.008616071	0.001890487	0.005508613	6.82E-05	0.000484074	0.172803479	0.1720786	0.001486436	0.021238801	0.005066404	0.000897621	0.006262107	0.87391119	0.773482138
k__Bacteria;p__Firmicutes;c__Bacilli;o__Turicibacterales	7.91E-05	0	0.000107411	6.53E-05	5.03E-05	4.79E-05	1.00E-04	0	0	3.89E-05	0.00019975	5.41E-05	0.000330955	0	0.000102955	1.31E-04	2.23E-05	0.00E+00	4.67E-05	0	0	0	0	0	0	0	0	0.000135153	0	0.00E+00
k__Bacteria;p__Firmicutes;c__Clostridia;Other	7.91E-05	0	0.000107411	6.53E-05	0	4.79E-05	0	2.29E-04	0.000177694	0	9.99E-05	0	0	7.16E-05	0	0.00E+00	0	0	0.00E+00	0.000170427	0	2.86E-05	0.00E+00	0	0.000115848	4.92E-05	0	0	0	0
k__Bacteria;p__Firmicutes;c__Clostridia;o__Clostridiales	0.621303179	0.522746482	0.464232009	0.342567788	0.264571285	0.420062246	0.496811128	0.468585187	0.483267192	0.704678135	0.721897628	0.543002324	0.431749651	0.197981172	0.312725214	0.457009018	0.722991071	0.787050165	7.82E-01	4.72E-01	0.539161584	1.79E-01	0.183677729	0.024830242	0.249343528	0.291687162	0.197426819	0.297833041	0.077663398	0.167565547
k__Bacteria;p__Firmicutes;c__Erysipelotrichi;o__Erysipelotrichales	6.33E-04	0.000298315	0.001074114	1.96E-04	0.000100578	2.39E-04	0.000351529	0.000496828	5.92E-05	0.001323266	9.99E-05	0	0.002941825	6.80E-04	0.000360342	8.76E-05	2.23E-05	0.000337587	4.67E-05	0	0	2.86E-05	0	0.00E+00	0.000115848	0	0	0.000180205	3.05E-05	5.34E-05
k__Bacteria;p__Fusobacteria;c__Fusobacteriia;o__Fusobacteriales	0.000158153	0.002237359	0.084479055	0.000261352	5.03E-05	0.000191525	0.000451966	0.001605136	0.00604158	2.72E-04	0.000599251	0.005513812	0	0.000322153	0.000875116	0.001182033	0.164330357	0.038890014	0.144671117	0.172438476	0.077306612	0.00938403	0	0.01956015	0.040739883	0.037284801	0.027327582	0.018561067	0	0.000320393
k__Bacteria;p__Gemmatimonadetes;c__Gemmatimonadetes;o__	0.00E+00	0	0	0	0	0	0	0	0	0	0	0	0	0	0	0	0	6.75E-05	0	0	0	0	0	0	0	0	0	0	0	0
k__Bacteria;p__Lentisphaerae;c__[Lentisphaeria];o__Victivallales	0.000395382	4.97E-05	0	0.001437439	0.002665326	0.002777113	0.001807864	0.013834747	0.00201386	0	0.000749064	0.006324666	0	0	0.005919901	0.000262674	0.000267857	5.40E-04	0	0	0.00E+00	0	5.96E-05	0	0.001428792	0	4.99E-05	0.001711943	1.52E-04	0.000320393
k__Bacteria;p__Lentisphaerae;c__[Lentisphaeria];o__Z20	0	0	0	6.53E-05	0.000100578	0	0	0	0	0	0	0	0	0	0	0	0.00E+00	0	0	0	0	0	0.00E+00	0	0	0	0	0	0	0.000213595
k__Bacteria;p__OD1;Other;Other	0	0	0	0	0	0	0	0	0	3.89E-05	4.99E-05	0	0	0	0	0	0	0	0	0	0	0	0	0	0	0	0	0	0	0
k__Bacteria;p__Planctomycetes;c__Planctomycetia;Other	0	0	0	0	0	0	0	3.82E-05	0	0	0	0	0.00E+00	0	0	0	0	0	0	0	0	0	0	0	0	0	0	0	0	0
k__Bacteria;p__Planctomycetes;c__Planctomycetia;o__Pirellulales	0.001265222	0	0	6.53E-05	0	0.000143644	5.02E-05	0.004547887	0	0	0.000349563	0.00E+00	0	0.000143179	0.000308864	4.38E-05	0	6.75E-05	0	0	0	0	0	0	0.00E+00	0	0	0	0	5.34E-05
k__Bacteria;p__Proteobacteria;Other;Other	3.16E-04	0	0.003651987	0.001894806	0.002816193	0.00038305	0.000200874	7.64E-05	0	0.00093407	0.002546816	0	0	0	0.002831257	4.38E-05	0	0.00E+00	9.34E-05	0	0	0	2.98E-05	0	0.000115848	0	0	0.000315358	0	0.000320393
k__Bacteria;p__Proteobacteria;c__Alphaproteobacteria;Other	0	0	5.37E-05	1.96E-04	0	0	0	0.00015287	0	0	0	0	0	0	0	0	0	0	0	0	0.00E+00	0	0	0	0.000733704	0	0	0	0.00E+00	0
k__Bacteria;p__Proteobacteria;c__Alphaproteobacteria;o__Caulobacterales	0	0	0.000107411	0	0.00E+00	0	0.00E+00	0.00E+00	0	0.00E+00	0	0.00E+00	0	0	0	0	0	0	0	0	0	0	0	0	0	0	0	0.00E+00	0	0.00E+00
k__Bacteria;p__Proteobacteria;c__Alphaproteobacteria;o__RF32	6.33E-04	9.94E-05	0.004189044	0.004900359	0.002313301	0.000478813	2.21E-03	0.004356799	0.001362317	0.002568693	0.004644195	0	0.002169596	0.000143179	0.001956141	4.38E-05	0.000379464	0	0	0	0	0	0	0.000135131	0	0	0	0	0.000456844	0.000427191
k__Bacteria;p__Proteobacteria;c__Alphaproteobacteria;o__Rhizobiales	1.58E-04	0.002535673	0.000483351	6.53E-05	0.001961277	0.000287288	0.001556772	1.64E-03	5.92E-05	0.000311357	0.001398252	0	0.00091932	0	5.15E-05	0.001663602	0.000245536	0	0	3.41E-05	0	0	0	3.38E-05	0.009885697	0	0	0.000946074	0.000152281	0.000106798
k__Bacteria;p__Proteobacteria;c__Alphaproteobacteria;o__Rhodobacterales	7.91E-05	0	0.000214823	1.96E-04	0.001609253	4.79E-05	0.000200874	0.000535045	0.001658473	0	0	0	0	0	5.15E-05	8.76E-05	6.70E-05	0.000135035	4.67E-05	0	0	2.86E-05	0	0	7.49E-03	0	0	0	0	0.00E+00
k__Bacteria;p__Proteobacteria;c__Alphaproteobacteria;o__Rhodospirillales	0	0	5.37E-05	0	0	0	0	0	0	0	0	0	0	0	0.000102955	0	0	0	0	0	0	0	0	0	0.00077232	0	0	0	3.05E-05	0
k__Bacteria;p__Proteobacteria;c__Alphaproteobacteria;o__Rickettsiales	0	0	0.000107411	0	0	0	0	0	0.000651543	3.89E-05	0	0	0	0.000178974	0	0.000350232	0	0	0	0	0	0	0	0	0	0	0	0	0	0
k__Bacteria;p__Proteobacteria;c__Alphaproteobacteria;o__Sphingomonadales	0.000158153	0	0.009881847	0.000261352	0.004626603	0.001723725	0.000100437	0.000420393	0.000236925	0.001128668	4.99E-05	0	3.68E-05	0	0.000669206	0.000131337	0.000133929	0	0	0	0	0	0	0	0.020659561	0	0	0	0	5.34E-05
k__Bacteria;p__Proteobacteria;c__Betaproteobacteria;Other	7.91E-05	0	0.000107411	0	5.03E-05	0	0.000150655	0	0.000177694	0	0	0	0	0	0	0	0	0	4.67E-05	0	0	0	0	3.38E-05	0	0	0	4.51E-05	0	0
k__Bacteria;p__Proteobacteria;c__Betaproteobacteria;o__ASSO-13	0	0	0	0	0	0	0	0	0	0	0	0	0	0	0	0	2.23E-05	0	0	0	0	0	0	0	0	0	0	0	0	0
k__Bacteria;p__Proteobacteria;c__Betaproteobacteria;o__Burkholderiales	0	0	0.000107411	6.53E-05	0.000452602	4.79E-05	5.02E-05	7.64E-05	0	0	0	0	0	3.58E-05	0.000360342	4.38E-05	0	0	0	0	0	0	0	0	0.000231696	0	0	0.000135153	0	0
k__Bacteria;p__Proteobacteria;c__Betaproteobacteria;o__Neisseriales	0	0	0	0	0.000502892	0	0.000351529	0.00045861	0	0	9.99E-05	0	0	0	0	0	0	0	0	0	0	0	0	0	0	0	0	0	0	0
k__Bacteria;p__Proteobacteria;c__Betaproteobacteria;o__SC-I-84	0	0	0	0	0	0	0	0	0	0	0	0	0	0	0	0	0	0	0	0	0	0	0	0	3.86E-05	0	0	0	0	0
k__Bacteria;p__Proteobacteria;c__Deltaproteobacteria;Other	0	0	0	0	0	0	0	0	0	0	0	0	0	0	0	0	0	0	0	0	0	0	0	0	0.000270312	0	0	0	0	0
k__Bacteria;p__Proteobacteria;c__Deltaproteobacteria;o__Desulfovibrionales	0	0	0	0	0	0	0	0	0	3.89E-05	0	0	0	0	0	0	0	0	0	0	0	0	0	0	0	0	0	0	0	0
k__Bacteria;p__Proteobacteria;c__Epsilonproteobacteria;o__Campylobacterales	7.91E-05	0	0	0.000588043	0.000301735	0.00038305	0.000451966	0	0.00752236	0	0	0	0.00496433	0.000143179	0	0.000350232	0	0	0	0.003715318	0.001694259	0.029353704	0	0.00050674	0	0	0.00184511	0	0	0.000320393
k__Bacteria;p__Proteobacteria;c__Gammaproteobacteria;Other	0	4.97E-05	0.000107411	0.004573669	0.00120694	0.000239406	0.001255461	0.000420393	0.000118462	0	0	0	0.000551592	0.000501128	0.004375579	0.000218895	4.46E-05	0	0	0	0	0	0	0	0	0	0	0.000720818	0	5.34E-05
k__Bacteria;p__Proteobacteria;c__Gammaproteobacteria;o__Aeromonadales	7.91E-05	0	0	0	0	0	0	0	0	0.000116759	0	0	0	0	5.15E-05	0	0	0	4.67E-05	0	0	0	0	0	0	0	0	4.51E-05	0	0
k__Bacteria;p__Proteobacteria;c__Gammaproteobacteria;o__Alteromonadales	0	0	0.000214823	0.007905913	0.002514458	0.000861863	0	0	0	0	0	0	0	0	0	0	0	0	0	0	0	0	0	0	0.001506024	0	0	0	0	0
k__Bacteria;p__Proteobacteria;c__Gammaproteobacteria;o__Enterobacteriales	0	0	0	0	0	0	0	0.001070091	0.00100693	7.78E-05	0	0	0.000110318	0.019830333	0	0	0	0	0	0	0	0.000114439	0	0	0	0	0	0.000315358	0	0.002082555
k__Bacteria;p__Proteobacteria;c__Gammaproteobacteria;o__Legionellales	0	0	0	0	0	0	0	0	5.92E-05	0	0	0	0	0	0	0	0	0	0	0	0	0	0	0	0	0	0	0	0	0
k__Bacteria;p__Proteobacteria;c__Gammaproteobacteria;o__Oceanospirillales	0	0	0.003383459	0.036393336	0.004676892	0.000478813	0	0	0	0	0	0	0	0	0	0	0	0	0	0	0	0	0	0	0.000270312	0	0	0	0	0
k__Bacteria;p__Proteobacteria;c__Gammaproteobacteria;o__Pasteurellales	0	0.000149157	0.000161117	0.000326691	0.000553181	0	5.02E-05	0	0.003316946	0	0.000149813	0	0	3.58E-05	5.15E-05	0.000218895	0.00203125	0	0.002894356	0.000136342	4.84E-05	2.86E-05	0.001043623	0.000101348	7.72E-05	0	0.001296564	0	3.05E-05	0
k__Bacteria;p__Proteobacteria;c__Gammaproteobacteria;o__Pseudomonadales	0.024909062	0.024760105	0.007787325	0.015158445	0.025647473	0.002824994	0.012253302	0.005617978	0.00906237	0.004864949	0.003345818	0.041840099	0.007648746	0.016823567	0.005971379	0.000656685	0.000200893	6.75E-05	0	6.82E-05	0	0.004634795	0	0.000101348	0.008958913	0	9.97E-05	0.002297608	0	0.000694185
k__Bacteria;p__Proteobacteria;c__Gammaproteobacteria;o__Xanthomonadales	0	0	0	0.000849396	0.001860699	0.000239406	5.02E-05	0	0	0	9.99E-05	0	0	0.000178974	0	0.00043779	0	0	0	0	0	0	0	0	0.000308928	0	0	0	0	0
k__Bacteria;p__Spirochaetes;c__Spirochaetes;o__M2PT2-76	0.000632611	0	0	0.000261352	0.00060347	0.001053388	0.000301311	0.005961935	0	0.000428116	0.0078402	0.004811071	0.003272781	0	0.001235458	0.000569127	2.23E-05	0	0	0	0	0	5.96E-05	0	0	0	0	0	0	5.34E-05
k__Bacteria;p__Spirochaetes;c__Spirochaetes;o__Sphaerochaetales	0	0	0	0	0	0	0	0	0.000236925	0	0	0	0	0	0	0	0	0	0	0	0	0	0	0	0	0	0	0	0	0
k__Bacteria;p__Spirochaetes;c__Spirochaetes;o__Spirochaetales	0.002688597	0.002386516	0.004081633	0.001568115	0.000704048	0.0007661	0.001205243	0.000229305	0.004323876	0.006460652	0.000249688	0.009243743	0.000220637	0.000143179	0.002162051	0.00043779	6.70E-05	0	0	0	0	0.001401883	0	0	0	0	0	0.000225256	0.000182737	0.00090778
k__Bacteria;p__Synergistetes;c__Synergistia;o__Synergistales	0	0	0	0	0	0	0	0.00309562	0	0	0	0	0	0	0	0	0	0	0	0	0	0	0	0	0	0	0	0	0	0
k__Bacteria;p__TM7;c__TM7-1;o__	0	0	0	0	0	0	0	0	0	0	0	0	7.35E-05	0	0	0	0	0	0	0	0	0	0	0	0.000115848	0	0	0	0	0
k__Bacteria;p__TM7;c__TM7-3;Other	0	0	0	0.000130676	0	0	0	0	0	0	0	0	0.000330955	0	0	0	0	0	0	0	0	0	0	0	3.86E-05	0	0	0	0	0
k__Bacteria;p__TM7;c__TM7-3;o__CW040	0	0	0	6.53E-05	0	0	0	0	0	0	0	5.41E-05	0	0	0	0	0	0	0	0	0	0	0	0	0	0	0	0	0	0
k__Bacteria;p__TM7;c__TM7-3;o__EW055	0	0	0	0	0	0	0	0	0	0	0	0	0	0	0	4.38E-05	0	0	0	0	0	0	0	0	0	0	0	0	0	0
k__Bacteria;p__Tenericutes;Other;Other	7.91E-05	0	0	0	0	0	0	0	0	0	0	0	0	0	0	0	0	6.75E-05	0	0	0	0	0	0	0	0	0	0	0	0
k__Bacteria;p__Tenericutes;c__Mollicutes;o__Acholeplasmatales	0	0	0	0	0	0	0	0	0	0	0	0	0	0	0	0	0	0	0	0	0	0	0	0	3.86E-05	0	0	0	0	0
k__Bacteria;p__Tenericutes;c__Mollicutes;o__Anaeroplasmatales	0.000237229	0	0.000214823	0	0	4.79E-05	0.000150655	0	0.000296156	0.000428116	0	0.000486513	0.000478047	0	5.15E-05	0	0	0	0	0	4.84E-05	0	0	0	0	0	0	9.01E-05	0	0
k__Bacteria;p__Tenericutes;c__Mollicutes;o__Mycoplasmatales	0	0.000994382	0.04538131	0	0.004626603	0.000287288	0.01556772	0.000840786	0.013149322	0.000116759	0.004893883	0.004594843	0	0	0	0.056868926	0.000111607	0.027277024	0.008169553	0.003988002	4.84E-05	0.00555031	0.005188299	0	0.000656472	0	0.000249339	0.176104879	3.05E-05	0.005873872
k__Bacteria;p__Tenericutes;c__Mollicutes;o__RF39	0.000553535	0.002038483	0.000161117	6.53E-05	0.000201157	0.000239406	0.000552403	0.000649698	0.000473849	0.002140578	0.001348315	0.000973026	0.004523057	0.000465333	0.000411819	0.00043779	8.93E-05	0	0	0	0	2.86E-05	0	0	0.000540624	0	0	0.000450511	3.05E-05	0
k__Bacteria;p__Tenericutes;c__RF3;o__ML615J-28	0.000316306	0	0	0	5.03E-05	0	5.02E-05	7.64E-05	0	7.78E-05	0	5.41E-05	0	0	0	0	0	0	0	0	0	0	0	0	0	0	0	4.51E-05	0	5.34E-05
k__Bacteria;p__Verrucomicrobia;c__Opitutae;o__HA64	7.91E-05	0	0	6.53E-05	0	0	5.02E-05	0	0	0	0.002796504	0	0	0	0	0	0	0	0	0	0	0	0	0	0	0	0	0	0	0
k__Bacteria;p__Verrucomicrobia;c__Opitutae;o__[Cerasicoccales]	0	0	0	6.53E-05	0.000402313	0	0	0	0	0	0	0	0	0	0.000102955	0	0	0	0	0	0	0	0	0	0	0	0	0.000720818	0	0
k__Bacteria;p__Verrucomicrobia;c__Verruco-5;o__WCHB1-41	7.91E-05	0	0	0	0	0	0	3.82E-05	0	0	0	0	0	0	0	0	0	0	0	0	0	0	0	0	0	0	0	0	0	0
k__Bacteria;p__Verrucomicrobia;c__Verrucomicrobiae;o__Verrucomicrobiales	0	0	0	6.53E-05	0	0	0.000100437	0.000114653	0	0	0	0	0	0	0	0	0	0	0	0	0	0	0	0	7.72E-05	0	0	0	0	5.34E-05
k__Bacteria;p__[Thermi];c__Deinococci;o__Deinococcales	0	0	0	0	0	0	0	0	0	0	0	0	0	0	0.000514774	0	0	0	0	0	0	0	0	0	0.00077232	0	0	0	0	0.000320393
