# Supplementary material for: Delayed differentiation of vaginal and uterine microbiomes in dairy cows developing postpartum endometritis
Source: PLoS One. 2019 Jan 10;14(1):e0200974. doi: 10.1371/journal.pone.0200974 (PMC6328119; doi:10.1371/journal.pone.0200974)
Supplement: S4 Fig — Original output generated by QIIME. To visualise it double click on bar_charts.html. (ZIP) [file pone.0200974.s006.zip › Figure S4/raw_data/otu_table_sorted_L5.txt]

Taxon	T198V07	P158V7	T456V07	N356V07	N174V07	N322V07	N697V07	P598V7	T362V07	P790V9	P77V7	P71V7	N678V7	T313V07	N360V07	N320V07	N495V07	T403V7	T381V7	P1452V7	T367V07	P135V7	T404V07	N424V7	T752V7	P59V7	T462V07	N233V7	N324V07	N304V7
Unclassified;Other;Other;Other;Other	0	0	0	0	0	0	0	0	0	0	4.99E-05	0.00E+00	0	0	0	0	0	0	0	0	0	0	0	0	0	0	0	0	0	0
k__Bacteria;Other;Other;Other;Other	0.009884548	0.000845224	0.011170784	0.015158445	0.017299472	0.009193201	0.008587355	0.004203929	0.004383107	0.003891959	0.004294632	0.000702741	0.004155328	0.002684612	0.008184907	0.00262674	0.001696429	0.00283573	0.005275197	0.013975049	0.021831736	0.004348697	0.007126457	0.001858045	0.004981464	0.017019183	0.005485464	0.00279317	0.002558324	0.001281572
k__Bacteria;p__Acidobacteria;Other;Other;Other	0	0	0	0	0	0	0	0	0	0	0	0	0	0	0	0	0	0	0	0	0	0	0	0	7.72E-05	0	0	0	0.00E+00	0
k__Bacteria;p__Acidobacteria;c__Acidobacteria-6;Other;Other	0	0	0	0	0	0.00E+00	0	0	0.00E+00	0	0	0	0	0	0	0	0	0	0	0	0.00E+00	0	0	0	3.86E-05	0	0	0	0	0
k__Bacteria;p__Acidobacteria;c__Acidobacteria-6;o__iii1-15;f__	0	0	0	0	0	0	0	0	0	0	0	0	0	0	0	0	0	0	0	0	0	0	0	0	0.000502008	0	0	0	0	0
k__Bacteria;p__Acidobacteria;c__Acidobacteriia;o__Acidobacteriales;f__Acidobacteriaceae	0	0	0	0.00E+00	0	0	0	0	0.000829237	0	0	0	0	0	0	0	0	0	0	0	0	0	0	0	0	0	0	0	0	0.00E+00
k__Bacteria;p__Acidobacteria;c__[Chloracidobacteria];o__RB41;f__Ellin6075	0	0	0	6.53E-05	0.000150867	0	0	0.00E+00	0.00E+00	0	0	0	0	0	0.00E+00	0.00E+00	0	0	0	0	0.00E+00	0	0	0	0	0	0	0	0	0
k__Bacteria;p__Acidobacteria;c__iii1-8;o__DS-18;f__	0	0	0	0	0	0	0.00E+00	0	0	0.00E+00	0	0	0	0	0	0	0	0	0	0	0	0	0	0	1.16E-04	0	0	0	0	0
k__Bacteria;p__Actinobacteria;Other;Other;Other	0	0	0.00E+00	0	0	0	5.02E-05	0	0	3.89E-05	0	0	0	0	0	0	0	0	0	0	0	0	0	0	7.72E-05	0	0	0	0	0
k__Bacteria;p__Actinobacteria;c__Acidimicrobiia;o__Acidimicrobiales;f__	0	0	0.00E+00	0	0	0	0	0	0	0	0	0	0	0	0.00E+00	0.00E+00	0	0	0.00E+00	0	0	0	0	0.00E+00	0.000810936	0	0	0	0	0.00E+00
k__Bacteria;p__Actinobacteria;c__Acidimicrobiia;o__Acidimicrobiales;f__C111	0	0.003331179	5.37E-05	0.00E+00	0	0.00E+00	0	0	0	0	0.00E+00	0	0	0	0.00E+00	0	0.00E+00	0	0.00E+00	0	0.00E+00	0	0	0	0.00231696	0.00E+00	0	0	0	0
k__Bacteria;p__Actinobacteria;c__Acidimicrobiia;o__Acidimicrobiales;f__Microthrixaceae	0	0	0	0	0	0	0	0	0	0	0.00E+00	0	0	0	0	0	0	0	0	0	0	0	0	0	7.72E-05	0	0	0	0	0
k__Bacteria;p__Actinobacteria;c__Actinobacteria;o__Actinomycetales;Other	0.000395382	0.00109382	1.29E-03	3.92E-04	0.002061856	3.35E-04	0.001054587	0.000191088	0.003850027	0.000116759	2.50E-04	5.41E-05	0.00143414	0.001288614	6.69E-04	0.00087558	2.01E-04	0	4.67E-05	0	0.00E+00	0	0	0.000101348	0.001042632	0.00E+00	0	0.000315358	0.00E+00	0.000160197
k__Bacteria;p__Actinobacteria;c__Actinobacteria;o__Actinomycetales;f__	0	0.00E+00	0.00E+00	0	0	0	0	0	0	0	0	0	0	0	0	0	0	0.00E+00	0	0	0	0.00E+00	0	0	3.86E-05	0	0	0	0	0
k__Bacteria;p__Actinobacteria;c__Actinobacteria;o__Actinomycetales;f__Actinomycetaceae	0	0.007855616	0.000322234	0.000261352	0.001357807	0.000287288	0.000150655	2.64E-03	0.006811586	3.89E-05	0.001148564	2.00E-03	0.000735456	0.00096646	0.001595799	0.009587602	0.084508929	0.032948484	0	0.000272684	0	0.000486367	0.022870263	0.033782642	0.016411801	0.005361535	0.000398943	0.006172005	0.00E+00	0.000160197
k__Bacteria;p__Actinobacteria;c__Actinobacteria;o__Actinomycetales;f__Brevibacteriaceae	7.91E-05	0.00E+00	0	0	0	0.000143644	0	0	0.001066161	0	0	0	2.21E-04	0	0	0	0	0.00E+00	0.00E+00	0	0	0.00E+00	0	0	3.86E-05	0	0	0.00E+00	0.00E+00	0.00E+00
k__Bacteria;p__Actinobacteria;c__Actinobacteria;o__Actinomycetales;f__Cellulomonadaceae	0	0	0	0	0	0	5.02E-05	0	0	0	0	0	0	0	0	8.76E-05	0	0	0	0	0	0	0	0	7.72E-05	0	0	0	0	0.00E+00
k__Bacteria;p__Actinobacteria;c__Actinobacteria;o__Actinomycetales;f__Corynebacteriaceae	0	4.47E-04	0	6.53E-05	0.001357807	9.58E-05	0.000301311	0.001796224	0.000296156	0.000116759	9.99E-05	0	0	0.001646562	0.001286935	0.000612906	0.00015625	0.00E+00	0.00E+00	0	0	0.000314708	0	0.00E+00	0.000270312	0	0	0.000450511	0	0
k__Bacteria;p__Actinobacteria;c__Actinobacteria;o__Actinomycetales;f__Dermabacteraceae	0	0.000198876	0.000161117	0	0	0	0	7.64E-05	0.000533081	3.89E-05	0	0	0	0.000429538	0	0	0	0	0	3.41E-05	0	0	0	0	0.000115848	0	0	0	0	0.00E+00
k__Bacteria;p__Actinobacteria;c__Actinobacteria;o__Actinomycetales;f__Dietziaceae	0.000158153	8.70E-03	0.002309345	0.000784057	9.00E-03	0.001005506	0.000351529	0.000573263	0.000592312	0	0.000299625	0.008270717	0	0.00110964	0.000257387	0.000831801	2.23E-05	0	0.00E+00	0	0	0	0	0	0.002201112	0.00E+00	0	0.000135153	0	2.14E-04
k__Bacteria;p__Actinobacteria;c__Actinobacteria;o__Actinomycetales;f__Intrasporangiaceae	0	0	0.000107411	0	0	0.00E+00	0	0	0.00E+00	0	0	0	0	0	0	0.00E+00	0	0	0	0	0	0	0	0	0.000888168	0	0	0	0.00E+00	0
k__Bacteria;p__Actinobacteria;c__Actinobacteria;o__Actinomycetales;f__Microbacteriaceae	7.91E-05	0.000198876	5.37E-05	0	1.01E-04	0	0	0	5.92E-05	0	4.99E-05	0	0	0	0.000154432	4.38E-05	0.00E+00	0	0	0	0	0	0	0	7.72E-05	0	0.00E+00	0.00E+00	0	0
k__Bacteria;p__Actinobacteria;c__Actinobacteria;o__Actinomycetales;f__Micrococcaceae	0.00E+00	4.97E-05	0.000429646	0.000326691	0.004274579	0.00038305	5.02E-05	0	0.001776935	0	0	0	0	0.000250564	0.000411819	1.31E-04	2.23E-05	0	0	0	0	0	0	0	0.00019308	0	0	0	0	0.000160197
k__Bacteria;p__Actinobacteria;c__Actinobacteria;o__Actinomycetales;f__Nocardiaceae	7.91E-05	0	0	0	0	0.00E+00	0	0	5.92E-05	0.00E+00	0	0	0	0	0	0	0	0	0.00E+00	0	0.00E+00	0	0	0.00E+00	0	0	0	0	0	0
k__Bacteria;p__Actinobacteria;c__Actinobacteria;o__Actinomycetales;f__Nocardioidaceae	0.00E+00	0	0	0	0.000251446	9.58E-05	0	0	0	0	0	0	0	0.00E+00	0	0	0.00E+00	0	0	0	0	0	0	3.38E-05	0.002625888	0	0	0	0	0
k__Bacteria;p__Actinobacteria;c__Actinobacteria;o__Actinomycetales;f__Propionibacteriaceae	0	0	0	0	0	0	0.00E+00	0	0	0	0	0	0	3.58E-05	0	0	0	0	0	0	0	0	0	0	3.86E-05	0	0	0	0	0
k__Bacteria;p__Actinobacteria;c__Actinobacteria;o__Actinomycetales;f__Sanguibacteraceae	0	0	0	0	0	0.00E+00	0	0	0	0.00E+00	0	0	0	0	0	0	0	0	0.00E+00	0	0.00E+00	0	0	0.00E+00	3.86E-05	0	0	0	0	0
k__Bacteria;p__Actinobacteria;c__Actinobacteria;o__Actinomycetales;f__Yaniellaceae	0	0	0	0	5.03E-05	0.00E+00	0	0	0	0	0	0	0	0.00E+00	0	0.00E+00	0.00E+00	0.00E+00	0	0	0	0	0	0.00E+00	0	0	0	0	0	0
k__Bacteria;p__Actinobacteria;c__Actinobacteria;o__Bifidobacteriales;f__Bifidobacteriaceae	0	0	0	0	0	0	0	0	0	0	4.99E-05	0	0	0	0	0	0	0	0	0.00E+00	0.00E+00	0	0	0.00E+00	0	0	0.00E+00	0	0	0
k__Bacteria;p__Actinobacteria;c__Coriobacteriia;o__Coriobacteriales;f__Coriobacteriaceae	0.000158153	0.002287078	5.37E-05	6.53E-05	0.000100578	9.58E-05	0.000552403	0.000611481	0	0.000467035	4.99E-05	0	0.000956093	0.000787486	5.15E-05	0.000131337	6.70E-05	0	0	0	4.84E-05	0.000171659	0	0.00064187	0	4.92E-05	0	0.002297608	0	0.000587387
k__Bacteria;p__Actinobacteria;c__OPB41;o__;f__	0	0	0	0	0	0.00E+00	0	0	0	0	0	0	0	0	0	0.00E+00	0.00E+00	0.00E+00	0	0	0	0	0	0.00E+00	0.000424776	0	0	0	0	0
k__Bacteria;p__Actinobacteria;c__Thermoleophilia;o__Solirubrobacterales;Other	0	0	0	0	0	0	0	0	1.78E-04	0	0.00E+00	0	0	0	0	0.00E+00	0.00E+00	0	0.00E+00	0.00E+00	0.00E+00	0.00E+00	0	0.00E+00	0	0	0.00E+00	0	0.00E+00	0.00E+00
k__Bacteria;p__Actinobacteria;c__Thermoleophilia;o__Solirubrobacterales;f__Conexibacteraceae	0	0.00E+00	0	0	0.00E+00	0	0	0	0	0	0	0	0	0	0.00020591	0	0	0.00E+00	0	0	0	0	0	0.00E+00	0	0.00E+00	0	0	0.00E+00	0
k__Bacteria;p__Actinobacteria;c__Thermoleophilia;o__Solirubrobacterales;f__Patulibacteraceae	0	0	0	0	0	0	0	0	0	0	0	0	0	0	0	0	0	0.00E+00	0	0.00E+00	0	0	0.00E+00	0	0	0	0	0	3.05E-05	0
k__Bacteria;p__Bacteroidetes;Other;Other;Other	3.16E-04	9.94E-05	0.000214823	0.001437439	0.001257229	0.001292794	0.001757646	0.000343958	0.000118462	0.000311357	0.000149813	0	0.000147091	0.000214769	0.000875116	0.000131337	0.00015625	6.75E-05	0	0.000613539	0.00445348	2.86E-05	0.00E+00	0.00E+00	0	0.005164781	3.99E-04	0.000360409	0.000182737	0.000213595
k__Bacteria;p__Bacteroidetes;c__Bacteroidia;o__Bacteroidales;Other	0.009726396	0.001491573	0.006444683	0.007775237	0.007090772	0.010055063	0.014563351	0.010127647	0.005153113	8.10E-03	1.92E-02	0.00232445	0.005515923	0.002255074	0.008596726	0.003983889	0.000691964	0.000202552	0.000606881	3.99E-03	0.00372737	0.004291477	0	0.000202696	0.043481619	0.016330546	0.001296564	0.006217056	0.002497411	0.001922358
k__Bacteria;p__Bacteroidetes;c__Bacteroidia;o__Bacteroidales;f__	1.38E-01	0.035300552	0.049731472	8.67E-02	4.23E-02	7.54E-02	9.73E-02	0.037071008	0.048332642	6.56E-02	0.031410737	4.34E-02	0.062587335	0.016537209	0.043961701	1.93E-02	2.63E-03	3.51E-03	1.35E-03	6.82E-05	0.000677704	0.012903041	0.000775263	0.000405392	0.013631449	0	0.001196828	0.024597919	0.015563136	1.15E-02
k__Bacteria;p__Bacteroidetes;c__Bacteroidia;o__Bacteroidales;f__BS11	8.70E-04	0.003927808	0.001396348	8.49E-04	0.001056072	8.14E-04	0.001104806	6.84E-03	0.000355387	0.00288005	5.99E-04	0	0	0.00E+00	0.002007619	5.25E-04	6.70E-05	0.000337587	0.00E+00	0	0	2.86E-05	2.98E-05	3.38E-05	0.001621872	0.00E+00	0	0.000585665	0.000152281	0.000266994
k__Bacteria;p__Bacteroidetes;c__Bacteroidia;o__Bacteroidales;f__Bacteroidaceae	0.070457062	0.061701387	0.049570354	0.032015681	0.029067136	0.067704094	0.066338573	0.053886723	0.064739679	0.066085467	0.04349563	0.096383588	0.058652644	0.012349214	0.060485947	0.016854916	0.002544643	0.004861252	3.31E-03	2.65E-01	0.083599574	5.01E-01	0.605063065	0.914867741	0.457367933	0.338711264	0.363985439	0.29143578	0.008405921	0.010412773
k__Bacteria;p__Bacteroidetes;c__Bacteroidia;o__Bacteroidales;f__Marinilabiaceae	0.00E+00	0	0	0.00E+00	0	0.00E+00	0	0	0.00E+00	0	0.00E+00	0	0	0.00E+00	0	0.00E+00	0.00E+00	0	0.00E+00	0	0	0.00E+00	0	3.38E-05	0	0	0	0	0.00E+00	0.00E+00
k__Bacteria;p__Bacteroidetes;c__Bacteroidia;o__Bacteroidales;f__Porphyromonadaceae	0.026095208	0.005071347	0.004726101	0.002678863	1.11E-02	0.007277951	0.011048059	0.010968432	0.006456199	1.03E-02	0.005093633	0.00983837	0.007795837	0.001610767	0.004221147	0.000744243	0.0003125	0.010870299	9.34E-05	0.023212216	0.166908704	0.027436844	2.98E-05	0.000135131	0.002857584	0.282046237	0.380491697	0.100779385	0.001279162	0.000694185
k__Bacteria;p__Bacteroidetes;c__Bacteroidia;o__Bacteroidales;f__Prevotellaceae	6.25E-03	4.97E-05	0.001557465	0.001568115	0.002162434	0.003016519	0.00487119	0.010548039	0.005804656	0.006110376	0.005093633	0.010757338	0.005993969	0.001181229	0.000308864	0.001488486	6.70E-05	8.78E-04	0.000140049	0.024132524	0.098315423	0.00374789	0	0	0.040662651	9.84E-05	0.01670573	0.005496238	0.000365475	0.000640786
k__Bacteria;p__Bacteroidetes;c__Bacteroidia;o__Bacteroidales;f__RF16	0.01336391	4.67E-03	0.01707841	0.009539366	0.005934121	0.008235576	0.013810074	0.0080639	0.009417758	0.019887912	0.003545568	0.013676415	0.020335368	0.000894871	0.005044785	0.00262674	0.001205357	8.10E-04	9.34E-05	0	1.94E-04	0.00185964	1.79E-04	0.000168913	0.00251004	0	0.00E+00	0.007703744	3.41E-03	0.004218508
k__Bacteria;p__Bacteroidetes;c__Bacteroidia;o__Bacteroidales;f__Rikenellaceae	0.007275028	0.003231741	0.006444683	1.19E-02	0.011817953	0.019774958	0.020840657	0.015783842	0.010780075	0.02288472	0.018426966	0.019892967	0.010737663	0.003901636	0.012611963	0.008405569	8.71E-04	0.000540139	9.34E-05	6.82E-05	0	0.00371928	0.00E+00	0.000135131	0.001467408	0	0	0.014416363	0.00283243	0.004912693
k__Bacteria;p__Bacteroidetes;c__Bacteroidia;o__Bacteroidales;f__S24-7	0.006721493	4.97E-05	0.003276047	0.002809539	0.002363591	0.00497965	0.004469442	0.001987312	0.002843097	3.50E-03	5.29E-03	0.007730148	0.003750827	0.001789741	0.00396376	0.001050696	0.000133929	0.000877726	0.000326782	0	0	0.000743856	0	6.76E-05	0.000617856	0	4.99E-05	0.000855972	0.00073095	0.000800983
k__Bacteria;p__Bacteroidetes;c__Bacteroidia;o__Bacteroidales;f__[Barnesiellaceae]	0	0.002336797	0.000859291	0.000392029	0.000804627	0.000191525	0.001155024	7.64E-05	0.000177694	0	9.99E-05	0	0.00E+00	0	0.000463297	0.000394011	2.23E-05	0.000202552	0	0	0	0	0	0	0	0	0	0.001216381	3.05E-05	0.000213595
k__Bacteria;p__Bacteroidetes;c__Bacteroidia;o__Bacteroidales;f__[Odoribacteraceae]	0.000316306	0	0.000107411	2.61E-04	0.000150867	0.00038305	2.01E-04	0.000535045	0.000355387	0	0	0.00E+00	0	0	0.000411819	0.00E+00	0	0.00E+00	0	0.013940964	0.001161778	0	0	0	0.00E+00	0	0	0	9.14E-05	0.00E+00
k__Bacteria;p__Bacteroidetes;c__Bacteroidia;o__Bacteroidales;f__[Paraprevotellaceae]	1.47E-02	0.009098593	0.011868958	0.009735381	0.007593664	0.018769452	0.017978205	4.50E-02	0.010898537	0.034249241	0.029463171	0.019514568	0.015554902	0.008626553	0.011376506	4.47E-03	0.000401786	1.82E-03	1.17E-03	0.001840616	0.00019363	0.002946814	1.49E-04	6.76E-05	0.003629904	0	0.000299207	0.017074379	0.002010111	0.004645699
k__Bacteria;p__Bacteroidetes;c__Bacteroidia;o__Bacteroidales;f__p-2534-18B5	0.006800569	0	5.37E-05	4.90E-03	0.004174001	0.00421355	0.004519661	0.00882825	0	0.008640149	0.000948814	0	0	0.000143179	0.00236796	0.001444707	0.00015625	0.000742691	0	0	0.00E+00	0.00191686	0	3.38E-05	0.000810936	0	9.97E-05	0.002703068	2.74E-04	0
k__Bacteria;p__Bacteroidetes;c__Cytophagia;o__Cytophagales;f__Cyclobacteriaceae	0	0	0.001074114	0	4.63E-03	0.000526694	0.00E+00	0.00E+00	0	0.00E+00	0	0.00E+00	0	0	0	0	0	0	0	0	0	0	0	0	0	0	0	0.00E+00	0	0.00E+00
k__Bacteria;p__Bacteroidetes;c__Cytophagia;o__Cytophagales;f__Cytophagaceae	0.00E+00	0.00E+00	0	0	0	4.79E-05	0.00E+00	0	0	0	0	0	0	0	0	0.00E+00	0	0	0	0	0	0	0	0	0	0	0	0	0	0
k__Bacteria;p__Bacteroidetes;c__Flavobacteriia;o__Flavobacteriales;f__Cryomorphaceae	0.00E+00	0	5.37E-05	0.00E+00	0.000251446	0	0.000150655	0.00E+00	0.00E+00	0	0	0	0	0	0.00E+00	0	0	0	0	0.00E+00	0	0	0	0.00E+00	3.86E-05	0	0	0	0	0
k__Bacteria;p__Bacteroidetes;c__Flavobacteriia;o__Flavobacteriales;f__Flavobacteriaceae	0.00E+00	0.000149157	0.004350161	8.36E-03	0.03122957	5.27E-03	0.00130568	0	5.92E-05	0.001284347	0.003645443	5.41E-05	0.00261087	0.001789741	0.00E+00	4.38E-05	0.00E+00	0	0.00E+00	0	0	0.00E+00	0	0	5.83E-03	0	0	0	0	5.34E-05
k__Bacteria;p__Bacteroidetes;c__Flavobacteriia;o__Flavobacteriales;f__[Weeksellaceae]	0.000237229	4.97E-05	1.07E-03	0	0.001910988	0.000574575	5.02E-05	0.000267523	0.000829237	0.000583794	0	0.003459646	0	0.000107384	0	8.76E-05	0	0.00027007	0	0	0	0	0	0	0.005676552	0	0	0	0.00E+00	0
k__Bacteria;p__Bacteroidetes;c__Sphingobacteriia;o__Sphingobacteriales;f__Sphingobacteriaceae	0	9.94E-05	0.001718582	0.000653381	0.016394267	0.002011013	0.000150655	0	0.001125392	0.00E+00	0	0.006162495	0	0	0	0	0	0	9.34E-05	0	0	0	0	0	0.00251004	0	0	0	0	0
k__Bacteria;p__Bacteroidetes;c__[Rhodothermi];o__[Rhodothermales];f__[Balneolaceae]	0	0	0	0	0.000100578	0	0	0	0	0	0.00E+00	0	0.00E+00	0	0	0	0	0	0	0	0	0	0	0	0	0	0	0	0	0.00E+00
k__Bacteria;p__Bacteroidetes;c__[Saprospirae];o__[Saprospirales];f__Chitinophagaceae	0.00E+00	0	0.000214823	0	5.03E-05	0	0.000100437	0	0	0	0	0	0	0	0	0	6.70E-05	0	0.00E+00	0	0	0	0	0.00E+00	0.00173772	0	0.000299207	0.00E+00	0	0
k__Bacteria;p__Chloroflexi;c__Anaerolineae;o__Anaerolineales;f__Anaerolinaceae	0	0	0	0	0	0	0	0	0	0	0	0	0	0	0	8.76E-05	0.00E+00	0	0	0	0	0	0	0	0	0	0	0	0	0
k__Bacteria;p__Chloroflexi;c__Thermomicrobia;o__JG30-KF-CM45;f__	0	0	0	0.00E+00	0.000301735	0.00E+00	0.00E+00	0.00E+00	0	0.000116759	0.00019975	0	0	0.00E+00	0	0.00E+00	0	0	0	0	0	0	0	0	0.00057924	0	0	0	0	0
k__Bacteria;p__Cyanobacteria;Other;Other;Other	7.91E-05	0	0	0	0	0	0	0	0	0	0.00E+00	0	0	0	0	0	0	0	0	0	0	0	0	0	0	0	0	0	0	0
k__Bacteria;p__Cyanobacteria;c__4C0d-2;o__MLE1-12;f__	0	0	0	0	0	0	5.02E-05	0	0	0	0	0	0	0	0	0	0	0	0	0	0	0	0	0	0.00E+00	0	0	0	0	0
k__Bacteria;p__Cyanobacteria;c__4C0d-2;o__YS2;f__	0.00371659	0	0.000268528	0.006403136	0.001056072	4.79E-05	0.000251092	0.002828098	0.000829237	7.78E-05	0.000549313	0	0	0.000859076	0.002162051	0.001225812	0.0003125	0	4.67E-05	0	4.84E-05	0.001230223	0	6.76E-05	0	0	0	0	0.000152281	0.000213595
k__Bacteria;p__Cyanobacteria;c__Chloroplast;o__Streptophyta;f__	0	0.00979466	0	0	0	0	0	0	0	0.00E+00	0	0.007405806	0	3.58E-05	0.000257387	0	4.46E-05	0	0	0	0	0	0	0	0.000308928	0	0	0	0	0
k__Bacteria;p__Elusimicrobia;c__Elusimicrobia;o__Elusimicrobiales;f__Elusimicrobiaceae	0.00E+00	0	0	0.000196014	0	0	0	0	0	0	0	0	0	0	0	0	0	0	0	0	0	0	0	0	0	0	0	0	0	0
k__Bacteria;p__FBP;c__;o__;f__	0	0.00E+00	0	0	0	0	0.000100437	0	0	0	0	0	0	0	0	0	0.00E+00	0	0	0	0	0	0	0	0	0	0	0	0	0.00E+00
k__Bacteria;p__Fibrobacteres;c__Fibrobacteria;o__Fibrobacterales;f__Fibrobacteraceae	8.70E-04	0	0.001235231	0.000588043	0.000150867	4.79E-05	0.000451966	0.001031873	0.000296156	0.001089749	0.00019975	0.003946159	0.00143414	0	1.03E-04	4.38E-05	6.70E-05	6.75E-05	0.00E+00	0	0	0	0	3.38E-05	0	0	0	0.00E+00	0	0.000160197
k__Bacteria;p__Firmicutes;Other;Other;Other	0.001818757	0.000845224	0.003007519	0.008101927	0.005179784	0.006655494	0.006427962	0.002522357	0.004086951	0.000505955	0.001697878	0.000108114	0.000845775	0.006622042	0.006383198	0.006260398	0.00046875	0.002093039	0.000700247	3.41E-05	4.84E-05	0.000829686	0	3.38E-05	0.000231696	0.001082145	4.99E-05	0.001036176	0.00654809	0.001601965
k__Bacteria;p__Firmicutes;c__Bacilli;Other;Other	0.000158153	9.94E-05	0.001288937	0.003070892	0.002615036	0.000861863	0.001506554	0.001872659	0.002191554	0.00E+00	0.000149813	0	0.00143414	0.006729427	0.00792752	0.001269591	0	6.75E-05	0.000653564	0	0	0.002117129	0.001610162	3.38E-05	0.00057924	4.92E-05	0	0.000135153	3.05E-05	0.000533988
k__Bacteria;p__Firmicutes;c__Bacilli;o__Bacillales;Other	0	9.94E-05	0.00037594	0.005357726	0.006638169	0.000622456	0.000200874	3.82E-05	2.96E-04	0	9.99E-05	5.41E-05	0.000110318	0.000501128	0.000463297	0.000481569	0	0	0	0	0	0	0	0	3.86E-05	0	0	4.51E-05	3.05E-05	0
k__Bacteria;p__Firmicutes;c__Bacilli;o__Bacillales;f__Bacillaceae	0.000237229	0	5.37E-05	0.000261352	0.000905205	0.000239406	0.000602621	0.001566919	0	0	0.000149813	0	0.000588365	0	0	0.000218895	0	0	0	0	0	0	0	3.38E-05	3.86E-05	0	0	4.51E-05	3.05E-05	0
k__Bacteria;p__Firmicutes;c__Bacilli;o__Bacillales;f__Listeriaceae	0	0	0	0	0	0	5.02E-05	0	0	0	0	5.41E-05	0	0.00E+00	0.00E+00	0	0	0	0	0	0.00E+00	0.00E+00	0	0	0.00E+00	0	0	0	0.00E+00	0
k__Bacteria;p__Firmicutes;c__Bacilli;o__Bacillales;f__Paenibacillaceae	0.000237229	0.007109829	0.000161117	0	0	0	0.000100437	0	0	0	0	0	0.000294183	0.000143179	0.000102955	4.38E-05	0	6.75E-05	0	0.00E+00	0	0	0	0	0	0	0.00E+00	0	0	0
k__Bacteria;p__Firmicutes;c__Bacilli;o__Bacillales;f__Planococcaceae	7.91E-05	0.011335952	0.053383459	0.074616139	0.235604727	0.014938951	2.66E-03	0.00836964	0.005804656	0.001128668	5.79E-03	0.010432996	0.005883651	0.006478863	0.001132503	0.004421679	0.000848214	6.75E-05	4.67E-05	0	0	5.72E-05	0	3.38E-05	0.010078777	0	0	0.001351534	0	0.000694185
k__Bacteria;p__Firmicutes;c__Bacilli;o__Bacillales;f__Staphylococcaceae	0.00743318	0.047630885	0.026262084	0.041685724	0.059592658	0.007277951	0.006277306	0.002216617	0.022981698	0.002529773	0.023420724	0.078706957	0.021107597	0.061316534	0.129259755	0.01492864	2.59E-03	0	0.000140049	6.82E-05	0	0.003604841	2.98E-05	0.000371609	0.00366852	0	0	0.000675767	0.000121825	3.74E-04
k__Bacteria;p__Firmicutes;c__Bacilli;o__Gemellales;f__	7.91E-05	0	0	0	0.000100578	0	0	0.000802568	0.000177694	0	0.000449438	0	0.217511216	0.001503383	0.000926593	0.000218895	0	0	0	0	0	0	0	3.38E-05	0	0	0	0.0039645	0	0
k__Bacteria;p__Firmicutes;c__Bacilli;o__Gemellales;f__Gemellaceae	0	0	0	0	0	0	0	0	0	0	0	0	0	0	0	0.001006917	0.00E+00	0.079467963	0.042388311	0	0	0.023746173	0	0	0	0	4.99E-05	0	0	0
k__Bacteria;p__Firmicutes;c__Bacilli;o__Lactobacillales;Other	0	0.000348034	0.000322234	0.001110748	0.000402313	0.001675844	0.001255461	0.001070091	0.00302079	0	4.99E-05	0	0.000147091	0.00615671	0.000669206	0.003852552	6.70E-05	0	4.67E-05	0	0	0.000171659	2.98E-05	0	0.000231696	0	0	0	0.00073095	0.000160197
k__Bacteria;p__Firmicutes;c__Bacilli;o__Lactobacillales;f__	0	0.00596629	0	0	0	0	0	0	0	0	0	0	0.00E+00	0.000214769	0	0	0	0	0	0	0	0	0	0	0.001042632	0	0	0	0	0
k__Bacteria;p__Firmicutes;c__Bacilli;o__Lactobacillales;f__Aerococcaceae	0.015024514	0.148858947	0.087486574	0.111793532	0.102589892	0.014029208	0.040626726	0.142054575	0.075756678	0.002607613	0.007540574	0.029947565	0.068103258	0.335540681	0.316071245	0.275369933	0.006004464	0.00027007	0.000933663	0	0.000145222	0.010700083	8.95E-05	0.000912131	6.84E-03	0	0.000249339	0.002432761	0.0004873	0.004271907
k__Bacteria;p__Firmicutes;c__Bacilli;o__Lactobacillales;f__Carnobacteriaceae	0.000237229	0.025257296	0.003974221	2.22E-03	0.004878049	0.001388556	0.003917039	0.000955438	0.004146183	0.002529773	0	6.49E-04	0.000147091	0.01832695	0.019252548	0.004728132	0.000111607	0	9.34E-05	0	0	0.001316053	0	0.000135131	0.00559932	0	0	0	0	0.000320393
k__Bacteria;p__Firmicutes;c__Bacilli;o__Lactobacillales;f__Enterococcaceae	0.000158153	0.018346343	0.000214823	6.53E-05	0.000251446	4.79E-05	0	3.82E-05	0.000888468	0.000661633	0	5.41E-05	0	0.004653327	0.00020591	1.75E-04	0	0	0	0	0	0	0	0	0	0	0	0	0	0
k__Bacteria;p__Firmicutes;c__Bacilli;o__Lactobacillales;f__Lactobacillaceae	8.70E-04	0	5.37E-05	0	0.000201157	0.00038305	0.000150655	0	5.92E-05	0.000622713	0.000998752	0	0	0.000214769	0.000102955	0.000131337	0	0.00E+00	4.67E-05	0	4.84E-05	5.72E-05	0	0	0.00270312	0	9.97E-05	0	3.05E-05	0
k__Bacteria;p__Firmicutes;c__Bacilli;o__Lactobacillales;f__Leuconostocaceae	7.91E-05	0	0	0	0.000150867	0	0	0	0	0	0.000699126	0	0	0	0	0	0	0	0	0	0	0.001058564	0	0	1.35E-03	0	0	0	0	0.000106798
k__Bacteria;p__Firmicutes;c__Bacilli;o__Lactobacillales;f__Streptococcaceae	0.001423375	0.01362303	0.013694952	0.1254492	0.0366608	2.76E-01	0.12604831	0.099021631	0.156311082	0.006927687	0.031710362	0.00751392	0.02088696	0.252425099	4.22E-03	0.087733123	0.002433036	0.001620417	0.004388217	6.82E-05	2.90E-04	0.1594999	0.171959329	0.000439174	0.00347544	0.005066404	0.000548546	3.83E-03	0.872662484	0.768622844
k__Bacteria;p__Firmicutes;c__Bacilli;o__Turicibacterales;f__Turicibacteraceae	7.91E-05	0	0.000107411	6.53E-05	5.03E-05	4.79E-05	0.000100437	0	0	3.89E-05	0.00019975	5.41E-05	0.000330955	0	0.000102955	0.000131337	2.23E-05	0	4.67E-05	0	0.00E+00	0	0	0	0	0	0	0.000135153	0.00E+00	0
k__Bacteria;p__Firmicutes;c__Clostridia;Other;Other	7.91E-05	0	0.000107411	6.53E-05	0	4.79E-05	0	0.000229305	0.000177694	0	9.99E-05	0	0	7.16E-05	0	0	0.00E+00	0	0	0.000170427	0	2.86E-05	0	0	0.000115848	4.92E-05	0	0	0.00E+00	0
k__Bacteria;p__Firmicutes;c__Clostridia;o__Clostridiales;Other	0.090305235	0.019489882	0.029699248	0.036524012	2.04E-02	0.038209241	5.09E-02	6.11E-02	0.035894095	6.51E-02	0.091935081	3.47E-02	0.038685004	0.020295665	0.031349737	0.032308905	0.003683036	0.143947066	0.005415247	0.023041789	0.02473618	0.020770749	0.000596356	0.001587784	0.013708681	0.002361043	0.001296564	2.34E-02	0.006091247	1.58E-02
k__Bacteria;p__Firmicutes;c__Clostridia;o__Clostridiales;f__	1.41E-01	0.09421767	0.023630505	3.13E-02	0.018305255	0.015992339	2.74E-02	0.037071008	0.020197832	0.05246361	0.067565543	0.044272663	0.031882033	0.020080896	0.020899825	0.01580422	0.001428571	0.005266356	0.00266094	3.41E-05	0.000387259	0.007638829	0.000119271	0.000540522	0.006101328	0	0.000847753	0.017840249	0.002771517	0.010679767
k__Bacteria;p__Firmicutes;c__Clostridia;o__Clostridiales;f__Christensenellaceae	0.00284675	0	0.000161117	3.07E-03	0.001709832	0.001627963	0.002812233	0.006573416	0.001243855	0.000622713	0.004094881	0	0	0.000250564	0.002110573	0.001707381	6.70E-05	0.001080278	9.34E-05	0	0	0	0	0.000202696	0.001776336	0	0	0.001171329	0.000304562	0.000800983
k__Bacteria;p__Firmicutes;c__Clostridia;o__Clostridiales;f__Clostridiaceae	8.38E-03	0.04464774	0.004189044	0.002874877	0.002665326	0.002920757	0.005072063	7.87E-03	0.006752354	0.001634623	0.005193508	0	0.006435243	0.002147689	0.001853186	0.001269591	0.000111607	0.000810209	0.000513515	0.000238598	0.000145222	0.000400538	2.98E-05	0.000472957	0.001197096	0.000541072	9.97E-05	0.000765869	0.0004873	0.001334971
k__Bacteria;p__Firmicutes;c__Clostridia;o__Clostridiales;f__Dehalobacteriaceae	0.0056935	0	0	4.57E-04	0.000553181	4.79E-05	0.000200874	0.005388672	0.000473849	0.000233518	0.002297129	5.41E-05	0	0.000608512	0.000360342	0	0	0.000135035	4.67E-05	0	0	0	2.98E-05	0	0.00E+00	0	4.99E-05	0	0	1.07E-04
k__Bacteria;p__Firmicutes;c__Clostridia;o__Clostridiales;f__Eubacteriaceae	0.00197691	0	0.000214823	0	0.000452602	0.000430931	0.000703058	3.82E-05	0.000236925	7.78E-05	0	0	0	0.001252819	0.000154432	0.000175116	0.000111607	6.75E-05	4.67E-05	0	0	0.002489057	0	3.38E-05	0	0	0	0	6.09E-05	0
k__Bacteria;p__Firmicutes;c__Clostridia;o__Clostridiales;f__Lachnospiraceae	0.061916812	0.1677522	0.054672395	0.059196341	0.050138295	0.106679435	0.115452217	0.052740197	0.09944915	0.233011598	0.192009988	0.219741608	0.162315217	0.053047929	0.06141254	0.048463357	0.003214286	0.007629465	0.007702722	0.000102256	0.001016555	0.035533431	0.000357814	0.003310699	0.004904232	4.92E-05	0.001496036	0.039329639	0.01997929	0.018315801
k__Bacteria;p__Firmicutes;c__Clostridia;o__Clostridiales;f__Peptococcaceae	0	0	5.37E-05	0	0	0	0	7.64E-05	0	0	9.99E-05	0	0	0.000143179	0	0	0	6.75E-05	0	0	0	0	0	0	3.86E-05	0	0	0	0	0
k__Bacteria;p__Firmicutes;c__Clostridia;o__Clostridiales;f__Peptostreptococcaceae	0.000316306	0.001740168	0.001342642	0.000392029	0.001508675	0.000813981	0.00160699	0.000879003	0.000829237	0.000428116	0.003995006	0	0.000992866	0.000214769	0.000720684	0.00043779	6.70E-05	0.000135035	0.000186733	0.018849274	0.089650499	0.000200269	0	0.000709435	0.001042632	0.003885883	0	0.004730369	3.05E-05	0.000320393
k__Bacteria;p__Firmicutes;c__Clostridia;o__Clostridiales;f__Ruminococcaceae	0.277479045	0.143389847	0.148925886	0.193008821	0.139049535	0.231745272	0.236076935	0.249178323	0.157140319	0.317622791	0.316604245	0.210984378	0.159741119	0.062748327	0.16838258	0.09136678	0.01078125	0.024846398	0.006115494	0.034971709	0.002178333	0.046662661	0.002653785	0.006384919	0.049891875	0	0.003590485	0.190926702	0.045227508	0.114487104
k__Bacteria;p__Firmicutes;c__Clostridia;o__Clostridiales;f__Veillonellaceae	0.018503875	0.005319942	0.003974221	0.009866057	0.006185567	0.008810151	0.009189976	0.009477948	0.0055085	0.004086557	0.003146067	0.015784637	0.005111422	0.004366969	0.006897972	0.00481569	0.000267857	0.000202552	0.000420148	0.014452246	0	0.002231568	0	0.000202696	0.000617856	0	0.000199471	0.011983601	0.001126881	0.001655364
k__Bacteria;p__Firmicutes;c__Clostridia;o__Clostridiales;f__[Mogibacteriaceae]	0.011624229	0.02341769	0.006122449	0.004377654	0.010761881	0.011108451	0.025360317	0.012802874	0.015814725	0.023040399	0.016029963	0.017460403	0.014194308	0.0131367	0.01286935	0.014184397	0.001116071	0.001012761	0.00088698	0.000579453	0.000968148	0.008296856	0.000119271	0.000574305	0.00328236	0.004131825	0.001496036	0.002838221	0.000456844	0.002990335
k__Bacteria;p__Firmicutes;c__Clostridia;o__Clostridiales;f__[Tissierellaceae]	0.001265222	0.022771342	0.191245972	0.001502777	0.012823736	0.001675844	0.0220459	0.025376443	0.139726352	0.006382813	0.018926342	5.41E-05	0.01239244	0.019687153	0.005713992	0.24647579	0.702142857	0.601849976	0.757761076	0.379405549	0.420079388	0.055102566	0.179771596	0.010810446	0.166782515	0.280718151	0.18835087	0.004865522	0.001126881	0.001121376
k__Bacteria;p__Firmicutes;c__Erysipelotrichi;o__Erysipelotrichales;f__Erysipelotrichaceae	0.000632611	0.000298315	0.001074114	0.000196014	0.000100578	0.000239406	0.000351529	0.000496828	5.92E-05	0.001323266	9.99E-05	0	0.002941825	0.000680102	0.000360342	8.76E-05	2.23E-05	0.000337587	4.67E-05	0	0	2.86E-05	0	0	0.000115848	0	0	0.000180205	3.05E-05	5.34E-05
k__Bacteria;p__Fusobacteria;c__Fusobacteriia;o__Fusobacteriales;Other	0	0	0.006176155	0	0	4.79E-05	0	0.000114653	0	0	0	0	0	0	0	0	0	0.003375869	0.02614257	0.004840139	0.003049666	0.000400538	0	0.000168913	0.001892184	0.004033448	0.001645639	4.51E-05	0	0
k__Bacteria;p__Fusobacteria;c__Fusobacteriia;o__Fusobacteriales;f__Fusobacteriaceae	0.000158153	0.002137921	0.0783029	0	5.03E-05	4.79E-05	0.000451966	0.001490484	0.003613102	0.000272437	0.000599251	0.005513812	0	0.000250564	0.000875116	0.000963138	0	0.029167511	0.118528547	0.055695685	0.074111724	0.007095242	0	0.019323671	0.038693234	0.033251353	0.022789608	0.018516016	0	0
k__Bacteria;p__Fusobacteria;c__Fusobacteriia;o__Fusobacteriales;f__Leptotrichiaceae	0	9.94E-05	0	0.000261352	0	9.58E-05	0	0	0.002428478	0	0	0	0	7.16E-05	0	0.000218895	0.164330357	0.006346634	0	0.111902652	0.000145222	0.00188825	0	6.76E-05	0.000154464	0	0.002892335	0	0	0.000320393
k__Bacteria;p__Gemmatimonadetes;c__Gemmatimonadetes;o__;f__	0	0	0	0	0	0	0	0	0	0	0	0	0	0	0	0	0	6.75E-05	0	0	0	0	0	0	0	0	0	0	0	0
k__Bacteria;p__Lentisphaerae;c__[Lentisphaeria];o__Victivallales;f__Victivallaceae	0.000395382	4.97E-05	0	0.001437439	0.002665326	0.002777113	0.001807864	0.013834747	0.00201386	0	0.000749064	0.006324666	0	0	0.005919901	0.000262674	0.000267857	0.000540139	0	0	0	0	5.96E-05	0	0.001428792	0	4.99E-05	0.001711943	0.000152281	0.000320393
k__Bacteria;p__Lentisphaerae;c__[Lentisphaeria];o__Z20;f__R4-45B	0	0	0	6.53E-05	0.000100578	0	0	0	0	0	0	0	0	0	0	0	0	0	0	0	0	0	0	0	0	0	0	0	0	0.000213595
k__Bacteria;p__OD1;Other;Other;Other	0	0	0	0	0	0	0	0	0	3.89E-05	4.99E-05	0	0	0	0	0	0	0	0	0	0	0	0	0	0	0	0	0	0	0
k__Bacteria;p__Planctomycetes;c__Planctomycetia;Other;Other	0	0	0	0	0	0	0	3.82E-05	0	0	0	0	0	0	0	0	0	0	0	0	0	0	0	0	0	0	0	0	0	0
k__Bacteria;p__Planctomycetes;c__Planctomycetia;o__Pirellulales;f__Pirellulaceae	0.001265222	0	0	6.53E-05	0	0.000143644	5.02E-05	0.004547887	0	0	0.000349563	0	0	0.000143179	0.000308864	4.38E-05	0	6.75E-05	0	0	0	0	0	0	0	0	0	0	0	5.34E-05
k__Bacteria;p__Proteobacteria;Other;Other;Other	0.000316306	0	0.003651987	0.001894806	0.002816193	0.00038305	0.000200874	7.64E-05	0	0.00093407	0.002546816	0	0	0	0.002831257	4.38E-05	0	0	9.34E-05	0	0	0	2.98E-05	0	0.000115848	0	0	0.000315358	0	0.000320393
k__Bacteria;p__Proteobacteria;c__Alphaproteobacteria;Other;Other	0	0	5.37E-05	0.000196014	0	0	0	0.00015287	0	0	0	0	0	0	0	0	0	0	0	0	0	0	0	0	0.000733704	0	0	0	0	0
k__Bacteria;p__Proteobacteria;c__Alphaproteobacteria;o__Caulobacterales;f__Caulobacteraceae	0	0	0.000107411	0	0	0	0	0	0	0	0	0	0	0	0	0	0	0	0	0	0	0	0	0	0	0	0	0	0	0
k__Bacteria;p__Proteobacteria;c__Alphaproteobacteria;o__RF32;f__	0.000632611	9.94E-05	0.004189044	0.004900359	0.002313301	0.000478813	0.002209612	0.004356799	0.001362317	0.002568693	0.004644195	0	0.002169596	0.000143179	0.001956141	4.38E-05	0.000379464	0	0	0	0	0	0	0.000135131	0	0	0	0	0.000456844	0.000427191
k__Bacteria;p__Proteobacteria;c__Alphaproteobacteria;o__Rhizobiales;Other	0	0.002535673	0	0	5.03E-05	4.79E-05	0.000100437	0.001605136	5.92E-05	0	0	0	0.000882548	0	0	0.000350232	0	0	0	0	0	0	0	0	0.000308928	0	0	4.51E-05	0	0
k__Bacteria;p__Proteobacteria;c__Alphaproteobacteria;o__Rhizobiales;f__Beijerinckiaceae	7.91E-05	0	0.000429646	0	0.00120694	0.000191525	0.000150655	0	0	3.89E-05	0	0	0	0	0	0.000175116	0	0	0	0	0	0	0	0	0	0	0	0	3.05E-05	0
k__Bacteria;p__Proteobacteria;c__Alphaproteobacteria;o__Rhizobiales;f__Bradyrhizobiaceae	0	0	0	0	0	0	0.000301311	0	0	0	0	0	3.68E-05	0	0	4.38E-05	0	0	0	0	0	0	0	0	0	0	0	0	0	0
k__Bacteria;p__Proteobacteria;c__Alphaproteobacteria;o__Rhizobiales;f__Brucellaceae	0	0	0	0	0	4.79E-05	5.02E-05	0	0	0	0	0	0	0	0	0	0	0	0	0	0	0	0	0	0	0	0	0	0	0.000106798
k__Bacteria;p__Proteobacteria;c__Alphaproteobacteria;o__Rhizobiales;f__Hyphomicrobiaceae	0	0	0	0	0.000100578	0	0.000401748	0	0	3.89E-05	0.001398252	0	0	0	0	8.76E-05	0	0	0	0	0	0	0	0	0.004981464	0	0	0	0	0
k__Bacteria;p__Proteobacteria;c__Alphaproteobacteria;o__Rhizobiales;f__Methylobacteriaceae	7.91E-05	0	0	0	0	0	0.000301311	0	0	0.000194598	0	0	0	0	0	0	2.23E-05	0	0	0	0	0	0	0	0	0	0	0	0	0
k__Bacteria;p__Proteobacteria;c__Alphaproteobacteria;o__Rhizobiales;f__Phyllobacteriaceae	0	0	5.37E-05	6.53E-05	0.00060347	0	0.000200874	0	0	0	0	0	0	0	0	8.76E-05	0.00015625	0	0	0	0	0	0	3.38E-05	0.001042632	0	0	0	9.14E-05	0
k__Bacteria;p__Proteobacteria;c__Alphaproteobacteria;o__Rhizobiales;f__Rhizobiaceae	0	0	0	0	0	0	5.02E-05	3.82E-05	0	3.89E-05	0	0	0	0	5.15E-05	0.000919359	6.70E-05	0	0	3.41E-05	0	0	0	0	0.003514056	0	0	0.000901023	3.05E-05	0
k__Bacteria;p__Proteobacteria;c__Alphaproteobacteria;o__Rhizobiales;f__Xanthobacteraceae	0	0	0	0	0	0	0	0	0	0	0	0	0	0	0	0	0	0	0	0	0	0	0	0	3.86E-05	0	0	0	0	0
k__Bacteria;p__Proteobacteria;c__Alphaproteobacteria;o__Rhodobacterales;f__Rhodobacteraceae	7.91E-05	0	0.000214823	0.000196014	0.001609253	4.79E-05	0.000200874	0.000535045	0.001658473	0	0	0	0	0	5.15E-05	8.76E-05	6.70E-05	0.000135035	4.67E-05	0	0	2.86E-05	0	0	0.007491504	0	0	0	0	0
k__Bacteria;p__Proteobacteria;c__Alphaproteobacteria;o__Rhodospirillales;f__Acetobacteraceae	0	0	5.37E-05	0	0	0	0	0	0	0	0	0	0	0	0.000102955	0	0	0	0	0	0	0	0	0	0	0	0	0	3.05E-05	0
k__Bacteria;p__Proteobacteria;c__Alphaproteobacteria;o__Rhodospirillales;f__Rhodospirillaceae	0	0	0	0	0	0	0	0	0	0	0	0	0	0	0	0	0	0	0	0	0	0	0	0	0.00077232	0	0	0	0	0
k__Bacteria;p__Proteobacteria;c__Alphaproteobacteria;o__Rickettsiales;f__	0	0	0.000107411	0	0	0	0	0	0	3.89E-05	0	0	0	0	0	0.000350232	0	0	0	0	0	0	0	0	0	0	0	0	0	0
k__Bacteria;p__Proteobacteria;c__Alphaproteobacteria;o__Rickettsiales;f__mitochondria	0	0	0	0	0	0	0	0	0.000651543	0	0	0	0	0.000178974	0	0	0	0	0	0	0	0	0	0	0	0	0	0	0	0
k__Bacteria;p__Proteobacteria;c__Alphaproteobacteria;o__Sphingomonadales;Other	0	0	0.000590763	0	0.001056072	9.58E-05	0	0	0	0	0	0	3.68E-05	0	5.15E-05	0	2.23E-05	0	0	0	0	0	0	0	0	0	0	0	0	0
k__Bacteria;p__Proteobacteria;c__Alphaproteobacteria;o__Sphingomonadales;f__	0	0	0	0	0	0	0	0	0	0.001050829	0	0	0	0	0	0	0	0	0	0	0	0	0	0	0.009036145	0	0	0	0	0
k__Bacteria;p__Proteobacteria;c__Alphaproteobacteria;o__Sphingomonadales;f__Erythrobacteraceae	0	0	0.001342642	0	0.001056072	0.000287288	0	0	0	7.78E-05	0	0	0	0	0	0	0	0	0	0	0	0	0	0	0.00463392	0	0	0	0	0
k__Bacteria;p__Proteobacteria;c__Alphaproteobacteria;o__Sphingomonadales;f__Sphingomonadaceae	0.000158153	0	0.007948443	0.000261352	0.002514458	0.001340675	0.000100437	0.000420393	0.000236925	0	4.99E-05	0	0	0	0.000617729	0.000131337	0.000111607	0	0	0	0	0	0	0	0.006989496	0	0	0	0	5.34E-05
k__Bacteria;p__Proteobacteria;c__Betaproteobacteria;Other;Other	7.91E-05	0	0.000107411	0	5.03E-05	0	0.000150655	0	0.000177694	0	0	0	0	0	0	0	0	0	4.67E-05	0	0	0	0	3.38E-05	0	0	0	4.51E-05	0	0
k__Bacteria;p__Proteobacteria;c__Betaproteobacteria;o__ASSO-13;f__	0	0	0	0	0	0	0	0	0	0	0	0	0	0	0	0	2.23E-05	0	0	0	0	0	0	0	0	0	0	0	0	0
k__Bacteria;p__Proteobacteria;c__Betaproteobacteria;o__Burkholderiales;Other	0	0	0	0	0.000100578	0	0	0	0	0	0	0	0	0	0	0	0	0	0	0	0	0	0	0	3.86E-05	0	0	0	0	0
k__Bacteria;p__Proteobacteria;c__Betaproteobacteria;o__Burkholderiales;f__Alcaligenaceae	0	0	0.000107411	0	0	0	0	0	0	0	0	0	0	0	0	0	0	0	0	0	0	0	0	0	0.00019308	0	0	0	0	0
k__Bacteria;p__Proteobacteria;c__Betaproteobacteria;o__Burkholderiales;f__Comamonadaceae	0	0	0	6.53E-05	0.000352024	4.79E-05	5.02E-05	7.64E-05	0	0	0	0	0	3.58E-05	0.000360342	4.38E-05	0	0	0	0	0	0	0	0	0	0	0	0.000135153	0	0
k__Bacteria;p__Proteobacteria;c__Betaproteobacteria;o__Neisseriales;f__Neisseriaceae	0	0	0	0	0.000502892	0	0.000351529	0.00045861	0	0	9.99E-05	0	0	0	0	0	0	0	0	0	0	0	0	0	0	0	0	0	0	0
k__Bacteria;p__Proteobacteria;c__Betaproteobacteria;o__SC-I-84;f__	0	0	0	0	0	0	0	0	0	0	0	0	0	0	0	0	0	0	0	0	0	0	0	0	3.86E-05	0	0	0	0	0
k__Bacteria;p__Proteobacteria;c__Deltaproteobacteria;Other;Other	0	0	0	0	0	0	0	0	0	0	0	0	0	0	0	0	0	0	0	0	0	0	0	0	0.000270312	0	0	0	0	0
k__Bacteria;p__Proteobacteria;c__Deltaproteobacteria;o__Desulfovibrionales;f__Desulfovibrionaceae	0	0	0	0	0	0	0	0	0	3.89E-05	0	0	0	0	0	0	0	0	0	0	0	0	0	0	0	0	0	0	0	0
k__Bacteria;p__Proteobacteria;c__Epsilonproteobacteria;o__Campylobacterales;f__Campylobacteraceae	7.91E-05	0	0	0.000588043	0.000301735	0.00038305	0.000451966	0	0.00752236	0	0	0	0.00496433	0.000143179	0	0.000350232	0	0	0	0.003715318	0.001694259	0.029353704	0	0.00050674	0	0	0.00184511	0	0	0.000320393
k__Bacteria;p__Proteobacteria;c__Gammaproteobacteria;Other;Other	0	4.97E-05	0.000107411	0.004573669	0.00120694	0.000239406	0.001255461	0.000420393	0.000118462	0	0	0	0.000551592	0.000501128	0.004375579	0.000218895	4.46E-05	0	0	0	0	0	0	0	0	0	0	0.000720818	0	5.34E-05
k__Bacteria;p__Proteobacteria;c__Gammaproteobacteria;o__Aeromonadales;f__Succinivibrionaceae	7.91E-05	0	0	0	0	0	0	0	0	0.000116759	0	0	0	0	5.15E-05	0	0	0	4.67E-05	0	0	0	0	0	0	0	0	4.51E-05	0	0
k__Bacteria;p__Proteobacteria;c__Gammaproteobacteria;o__Alteromonadales;Other	0	0	0	0.007579222	0.000100578	4.79E-05	0	0	0	0	0	0	0	0	0	0	0	0	0	0	0	0	0	0	0	0	0	0	0	0
k__Bacteria;p__Proteobacteria;c__Gammaproteobacteria;o__Alteromonadales;f__Alteromonadaceae	0	0	0	0	0.000754337	9.58E-05	0	0	0	0	0	0	0	0	0	0	0	0	0	0	0	0	0	0	0.001042632	0	0	0	0	0
k__Bacteria;p__Proteobacteria;c__Gammaproteobacteria;o__Alteromonadales;f__Idiomarinaceae	0	0	0	0.000196014	0	0	0	0	0	0	0	0	0	0	0	0	0	0	0	0	0	0	0	0	0.000463392	0	0	0	0	0
k__Bacteria;p__Proteobacteria;c__Gammaproteobacteria;o__Alteromonadales;f__[Chromatiaceae]	0	0	0.000214823	0.000130676	0.001659542	0.000718219	0	0	0	0	0	0	0	0	0	0	0	0	0	0	0	0	0	0	0	0	0	0	0	0
k__Bacteria;p__Proteobacteria;c__Gammaproteobacteria;o__Enterobacteriales;f__Enterobacteriaceae	0	0	0	0	0	0	0	0.001070091	0.00100693	7.78E-05	0	0	0.000110318	0.019830333	0	0	0	0	0	0	0	0.000114439	0	0	0	0	0	0.000315358	0	0.002082555
k__Bacteria;p__Proteobacteria;c__Gammaproteobacteria;o__Legionellales;f__	0	0	0	0	0	0	0	0	5.92E-05	0	0	0	0	0	0	0	0	0	0	0	0	0	0	0	0	0	0	0	0	0
k__Bacteria;p__Proteobacteria;c__Gammaproteobacteria;o__Oceanospirillales;f__Alcanivoracaceae	0	0	0	0	0	0	0	0	0	0	0	0	0	0	0	0	0	0	0	0	0	0	0	0	0.000270312	0	0	0	0	0
k__Bacteria;p__Proteobacteria;c__Gammaproteobacteria;o__Oceanospirillales;f__Halomonadaceae	0	0	0.003383459	0.036393336	0.004676892	0.000478813	0	0	0	0	0	0	0	0	0	0	0	0	0	0	0	0	0	0	0	0	0	0	0	0
k__Bacteria;p__Proteobacteria;c__Gammaproteobacteria;o__Pasteurellales;f__Pasteurellaceae	0	0.000149157	0.000161117	0.000326691	0.000553181	0	5.02E-05	0	0.003316946	0	0.000149813	0	0	3.58E-05	5.15E-05	0.000218895	0.00203125	0	0.002894356	0.000136342	4.84E-05	2.86E-05	0.001043623	0.000101348	7.72E-05	0	0.001296564	0	3.05E-05	0
k__Bacteria;p__Proteobacteria;c__Gammaproteobacteria;o__Pseudomonadales;Other	7.91E-05	0	0	0	0	0	0	0	0	0	0	0	0	0	0	0	0	0	0	0	0	0	0	0	0	0	0	0	0	0
k__Bacteria;p__Proteobacteria;c__Gammaproteobacteria;o__Pseudomonadales;f__Moraxellaceae	0.000790764	0.017650276	0.001181525	0.000457367	0.003570531	0.000813981	0.009340632	0.003286708	0.006456199	0.001595703	0.002047441	0.026163576	0.006251379	0.002613022	0.003346031	0.000481569	0.000111607	0	0	3.41E-05	0	0.000429148	0	6.76E-05	0.004363608	0	0	0.000991125	0	5.34E-05
k__Bacteria;p__Proteobacteria;c__Gammaproteobacteria;o__Pseudomonadales;f__Pseudomonadaceae	0.024039222	0.007109829	0.0066058	0.014701078	0.022076942	0.002011013	0.00291267	0.00233127	0.002606172	0.003269246	0.001298377	0.015676523	0.001397367	0.014210545	0.002625347	0.000175116	8.93E-05	6.75E-05	0	3.41E-05	0	0.004205648	0	3.38E-05	0.004595304	0	9.97E-05	0.001306483	0	0.000640786
k__Bacteria;p__Proteobacteria;c__Gammaproteobacteria;o__Xanthomonadales;f__Sinobacteraceae	0	0	0	0	0	0	0	0	0	0	0	0	0	0	0	0.00043779	0	0	0	0	0	0	0	0	0	0	0	0	0	0
k__Bacteria;p__Proteobacteria;c__Gammaproteobacteria;o__Xanthomonadales;f__Xanthomonadaceae	0	0	0	0.000849396	0.001860699	0.000239406	5.02E-05	0	0	0	9.99E-05	0	0	0.000178974	0	0	0	0	0	0	0	0	0	0	0.000308928	0	0	0	0	0
k__Bacteria;p__Spirochaetes;c__Spirochaetes;o__M2PT2-76;f__	0.000632611	0	0	0.000261352	0.00060347	0.001053388	0.000301311	0.005961935	0	0.000428116	0.0078402	0.004811071	0.003272781	0	0.001235458	0.000569127	2.23E-05	0	0	0	0	0	5.96E-05	0	0	0	0	0	0	5.34E-05
k__Bacteria;p__Spirochaetes;c__Spirochaetes;o__Sphaerochaetales;f__Sphaerochaetaceae	0	0	0	0	0	0	0	0	0.000236925	0	0	0	0	0	0	0	0	0	0	0	0	0	0	0	0	0	0	0	0	0
k__Bacteria;p__Spirochaetes;c__Spirochaetes;o__Spirochaetales;f__Spirochaetaceae	0.002688597	0.002386516	0.004081633	0.001568115	0.000704048	0.0007661	0.001205243	0.000229305	0.004323876	0.006460652	0.000249688	0.009243743	0.000220637	0.000143179	0.002162051	0.00043779	6.70E-05	0	0	0	0	0.001401883	0	0	0	0	0	0.000225256	0.000182737	0.00090778
k__Bacteria;p__Synergistetes;c__Synergistia;o__Synergistales;f__	0	0	0	0	0	0	0	0.00309562	0	0	0	0	0	0	0	0	0	0	0	0	0	0	0	0	0	0	0	0	0	0
k__Bacteria;p__TM7;c__TM7-1;o__;f__	0	0	0	0	0	0	0	0	0	0	0	0	7.35E-05	0	0	0	0	0	0	0	0	0	0	0	0.000115848	0	0	0	0	0
k__Bacteria;p__TM7;c__TM7-3;Other;Other	0	0	0	0.000130676	0	0	0	0	0	0	0	0	0.000330955	0	0	0	0	0	0	0	0	0	0	0	3.86E-05	0	0	0	0	0
k__Bacteria;p__TM7;c__TM7-3;o__CW040;f__F16	0	0	0	6.53E-05	0	0	0	0	0	0	0	5.41E-05	0	0	0	0	0	0	0	0	0	0	0	0	0	0	0	0	0	0
k__Bacteria;p__TM7;c__TM7-3;o__EW055;f__	0	0	0	0	0	0	0	0	0	0	0	0	0	0	0	4.38E-05	0	0	0	0	0	0	0	0	0	0	0	0	0	0
k__Bacteria;p__Tenericutes;Other;Other;Other	7.91E-05	0	0	0	0	0	0	0	0	0	0	0	0	0	0	0	0	6.75E-05	0	0	0	0	0	0	0	0	0	0	0	0
k__Bacteria;p__Tenericutes;c__Mollicutes;o__Acholeplasmatales;f__Acholeplasmataceae	0	0	0	0	0	0	0	0	0	0	0	0	0	0	0	0	0	0	0	0	0	0	0	0	3.86E-05	0	0	0	0	0
k__Bacteria;p__Tenericutes;c__Mollicutes;o__Anaeroplasmatales;f__Anaeroplasmataceae	0.000237229	0	0.000214823	0	0	4.79E-05	0.000150655	0	0.000296156	0.000428116	0	0.000486513	0.000478047	0	5.15E-05	0	0	0	0	0	4.84E-05	0	0	0	0	0	0	9.01E-05	0	0
k__Bacteria;p__Tenericutes;c__Mollicutes;o__Mycoplasmatales;f__Mycoplasmataceae	0	0.000994382	0.04538131	0	0.004626603	0.000287288	0.01556772	0.000840786	0.013149322	0.000116759	0.004893883	0.004594843	0	0	0	0.056868926	0.000111607	0.027277024	0.008169553	0.003988002	4.84E-05	0.00555031	0.005188299	0	0.000656472	0	0.000249339	0.176104879	3.05E-05	0.005873872
k__Bacteria;p__Tenericutes;c__Mollicutes;o__RF39;f__	0.000553535	0.002038483	0.000161117	6.53E-05	0.000201157	0.000239406	0.000552403	0.000649698	0.000473849	0.002140578	0.001348315	0.000973026	0.004523057	0.000465333	0.000411819	0.00043779	8.93E-05	0	0	0	0	2.86E-05	0	0	0.000540624	0	0	0.000450511	3.05E-05	0
k__Bacteria;p__Tenericutes;c__RF3;o__ML615J-28;f__	0.000316306	0	0	0	5.03E-05	0	5.02E-05	7.64E-05	0	7.78E-05	0	5.41E-05	0	0	0	0	0	0	0	0	0	0	0	0	0	0	0	4.51E-05	0	5.34E-05
k__Bacteria;p__Verrucomicrobia;c__Opitutae;o__HA64;f__	7.91E-05	0	0	6.53E-05	0	0	5.02E-05	0	0	0	0.002796504	0	0	0	0	0	0	0	0	0	0	0	0	0	0	0	0	0	0	0
k__Bacteria;p__Verrucomicrobia;c__Opitutae;o__[Cerasicoccales];f__[Cerasicoccaceae]	0	0	0	6.53E-05	0.000402313	0	0	0	0	0	0	0	0	0	0.000102955	0	0	0	0	0	0	0	0	0	0	0	0	0.000720818	0	0
k__Bacteria;p__Verrucomicrobia;c__Verruco-5;o__WCHB1-41;f__RFP12	7.91E-05	0	0	0	0	0	0	3.82E-05	0	0	0	0	0	0	0	0	0	0	0	0	0	0	0	0	0	0	0	0	0	0
k__Bacteria;p__Verrucomicrobia;c__Verrucomicrobiae;o__Verrucomicrobiales;f__Verrucomicrobiaceae	0	0	0	6.53E-05	0	0	0.000100437	0.000114653	0	0	0	0	0	0	0	0	0	0	0	0	0	0	0	0	7.72E-05	0	0	0	0	5.34E-05
k__Bacteria;p__[Thermi];c__Deinococci;o__Deinococcales;f__Deinococcaceae	0	0	0	0	0	0	0	0	0	0	0	0	0	0	0.000514774	0	0	0	0	0	0	0	0	0	0.00077232	0	0	0	0	0.000320393
