# Supplementary material for: Delayed differentiation of vaginal and uterine microbiomes in dairy cows developing postpartum endometritis
Source: PLoS One. 2019 Jan 10;14(1):e0200974. doi: 10.1371/journal.pone.0200974 (PMC6328119; doi:10.1371/journal.pone.0200974)
Supplement: S4 Fig — Original output generated by QIIME. To visualise it double click on bar_charts.html. (ZIP) [file pone.0200974.s006.zip › Figure S4/raw_data/otu_table_sorted_L6.txt]

Taxon	T198V07	P158V7	T456V07	N356V07	N174V07	N322V07	N697V07	P598V7	T362V07	P790V9	P77V7	P71V7	N678V7	T313V07	N360V07	N320V07	N495V07	T403V7	T381V7	P1452V7	T367V07	P135V7	T404V07	N424V7	T752V7	P59V7	T462V07	N233V7	N324V07	N304V7
Unclassified;Other;Other;Other;Other;Other	0	0	0	0	0	0	0	0	0	0	4.99E-05	0.00E+00	0	0	0	0	0	0	0	0	0	0	0	0	0	0	0	0	0	0
k__Bacteria;Other;Other;Other;Other;Other	0.009884548	0.000845224	0.011170784	0.015158445	0.017299472	0.009193201	0.008587355	0.004203929	0.004383107	0.003891959	0.004294632	0.000702741	0.004155328	0.002684612	0.008184907	0.00262674	0.001696429	0.00283573	0.005275197	0.013975049	0.021831736	0.004348697	0.007126457	0.001858045	0.004981464	0.017019183	0.005485464	0.00279317	0.002558324	0.001281572
k__Bacteria;p__Acidobacteria;Other;Other;Other;Other	0	0	0	0	0	0	0	0	0	0	0	0	0	0	0	0	0	0	0	0	0	0	0	0	7.72E-05	0	0	0	0.00E+00	0
k__Bacteria;p__Acidobacteria;c__Acidobacteria-6;Other;Other;Other	0	0	0	0	0	0.00E+00	0	0	0.00E+00	0	0	0	0	0	0	0	0	0	0	0	0.00E+00	0	0	0	3.86E-05	0	0	0	0	0
k__Bacteria;p__Acidobacteria;c__Acidobacteria-6;o__iii1-15;f__;g__	0	0	0	0	0	0	0	0	0	0	0	0	0	0	0	0	0	0	0	0	0	0	0	0	0.000502008	0	0	0	0	0
k__Bacteria;p__Acidobacteria;c__Acidobacteriia;o__Acidobacteriales;f__Acidobacteriaceae;g__	0	0	0	0.00E+00	0	0	0	0	0.000829237	0	0	0	0	0	0	0	0	0	0	0	0	0	0	0	0	0	0	0	0	0.00E+00
k__Bacteria;p__Acidobacteria;c__[Chloracidobacteria];o__RB41;f__Ellin6075;g__	0	0	0	6.53E-05	0.000150867	0	0	0.00E+00	0.00E+00	0	0	0	0	0	0.00E+00	0.00E+00	0	0	0	0	0.00E+00	0	0	0	0	0	0	0	0	0
k__Bacteria;p__Acidobacteria;c__iii1-8;o__DS-18;f__;g__	0	0	0	0	0	0	0.00E+00	0	0	0.00E+00	0	0	0	0	0	0	0	0	0	0	0	0	0	0	1.16E-04	0	0	0	0	0
k__Bacteria;p__Actinobacteria;Other;Other;Other;Other	0	0	0.00E+00	0	0	0	5.02E-05	0	0	3.89E-05	0	0	0	0	0	0	0	0	0	0	0	0	0	0	7.72E-05	0	0	0	0	0
k__Bacteria;p__Actinobacteria;c__Acidimicrobiia;o__Acidimicrobiales;f__;g__	0	0	0.00E+00	0	0	0	0	0	0	0	0	0	0	0	0.00E+00	0.00E+00	0	0	0.00E+00	0	0	0	0	0.00E+00	0.000810936	0	0	0	0	0.00E+00
k__Bacteria;p__Actinobacteria;c__Acidimicrobiia;o__Acidimicrobiales;f__C111;g__	0	0.003331179	5.37E-05	0.00E+00	0	0.00E+00	0	0	0	0	0.00E+00	0	0	0	0.00E+00	0	0.00E+00	0	0.00E+00	0	0.00E+00	0	0	0	0.00231696	0.00E+00	0	0	0	0
k__Bacteria;p__Actinobacteria;c__Acidimicrobiia;o__Acidimicrobiales;f__Microthrixaceae;g__	0	0	0	0	0	0	0	0	0	0	0.00E+00	0	0	0	0	0	0	0	0	0	0	0	0	0	7.72E-05	0	0	0	0	0
k__Bacteria;p__Actinobacteria;c__Actinobacteria;o__Actinomycetales;Other;Other	0.000395382	0.00109382	1.29E-03	3.92E-04	0.002061856	3.35E-04	0.001054587	0.000191088	0.003850027	0.000116759	2.50E-04	5.41E-05	0.00143414	0.001288614	6.69E-04	0.00087558	2.01E-04	0	4.67E-05	0	0.00E+00	0	0	0.000101348	0.001042632	0.00E+00	0	0.000315358	0.00E+00	0.000160197
k__Bacteria;p__Actinobacteria;c__Actinobacteria;o__Actinomycetales;f__;g__	0	0.00E+00	0.00E+00	0	0	0	0	0	0	0	0	0	0	0	0	0	0	0.00E+00	0	0	0	0.00E+00	0	0	3.86E-05	0	0	0	0	0
k__Bacteria;p__Actinobacteria;c__Actinobacteria;o__Actinomycetales;f__Actinomycetaceae;Other	0	0	0	0	0	0	0	0.00E+00	0.000651543	0.00E+00	0	0.00E+00	0.000367728	0	0.000102955	0	0	0.000202552	0	0	0	0	0	0	0	0	0	4.51E-05	0.00E+00	0
k__Bacteria;p__Actinobacteria;c__Actinobacteria;o__Actinomycetales;f__Actinomycetaceae;g__	0.00E+00	2.64E-03	0	0	0	0	0	3.82E-05	0.000118462	0	0	0	0.00E+00	0.000787486	0	0	0	0.00E+00	0.00E+00	0	0	0.00E+00	0	0	1.54E-04	0	0	0.00E+00	0.00E+00	0.00E+00
k__Bacteria;p__Actinobacteria;c__Actinobacteria;o__Actinomycetales;f__Actinomycetaceae;g__Actinomyces	0	0	0	0	0	0	0.00E+00	0	0	0	0	0	0	0	0	0.00E+00	0	0	0	0	0	0.000486367	0	0	0.00E+00	0	0	0.000270307	0	0.00E+00
k__Bacteria;p__Actinobacteria;c__Actinobacteria;o__Actinomycetales;f__Actinomycetaceae;g__Arcanobacterium	0	0.00E+00	0	0.00E+00	5.03E-05	0.00E+00	0	0	0	0	0.00E+00	0	0	0	0.000257387	0.000919359	0	0.00E+00	0.00E+00	0	0	0	0	0.00E+00	0	0	0	0	0	0
k__Bacteria;p__Actinobacteria;c__Actinobacteria;o__Actinomycetales;f__Actinomycetaceae;g__Trueperella	0	0.005220504	0.000322234	0.000261352	0.001307518	0.000287288	0.000150655	2.60E-03	0.00604158	3.89E-05	0.001148564	0.002000108	0.000367728	0.000178974	0.001235458	0.008668243	0.084508929	0.032745932	0	2.73E-04	0	0	0.022870263	0.033782642	0.016257337	0.005361535	0.000398943	0.005856647	0	1.60E-04
k__Bacteria;p__Actinobacteria;c__Actinobacteria;o__Actinomycetales;f__Brevibacteriaceae;Other	0	0.00E+00	0	0	0.00E+00	0	0	0	5.92E-05	0	0	0	0	0	0	0	0.00E+00	0	0.00E+00	0	0	0	0	0	0	0.00E+00	0	0	0	0.00E+00
k__Bacteria;p__Actinobacteria;c__Actinobacteria;o__Actinomycetales;f__Brevibacteriaceae;g__Brevibacterium	7.91E-05	0	0	0	0	1.44E-04	0	0	1.01E-03	0	0	0	0.000220637	0	0	0.00E+00	0	0	0	0	0	0	0	0	3.86E-05	0	0	0	0.00E+00	0
k__Bacteria;p__Actinobacteria;c__Actinobacteria;o__Actinomycetales;f__Cellulomonadaceae;g__	0.00E+00	0	0.00E+00	0	0.00E+00	0	0	0	0.00E+00	0	0.00E+00	0	0	0	0	0.00E+00	0.00E+00	0	0	0	0	0	0	0	3.86E-05	0	0.00E+00	0.00E+00	0	0
k__Bacteria;p__Actinobacteria;c__Actinobacteria;o__Actinomycetales;f__Cellulomonadaceae;g__Actinotalea	0.00E+00	0.00E+00	0	0	0	0	0.00E+00	0	0	0	0	0	0	0	0	0.00E+00	0.00E+00	0	0	0	0	0	0	0	3.86E-05	0	0	0	0	0
k__Bacteria;p__Actinobacteria;c__Actinobacteria;o__Actinomycetales;f__Cellulomonadaceae;g__Oerskovia	0.00E+00	0	0	0	0	0.00E+00	5.02E-05	0	0.00E+00	0.00E+00	0	0	0	0	0	8.76E-05	0	0	0.00E+00	0	0.00E+00	0	0	0.00E+00	0	0	0	0	0	0
k__Bacteria;p__Actinobacteria;c__Actinobacteria;o__Actinomycetales;f__Corynebacteriaceae;g__Corynebacterium	0.00E+00	0.000447472	0	6.53E-05	0.001357807	9.58E-05	0.000301311	0.001796224	0.000296156	0.000116759	9.99E-05	0	0	1.65E-03	0.001286935	0.000612906	1.56E-04	0	0	0	0	0.000314708	0	0.00E+00	0.000270312	0	0	0.000450511	0	0
k__Bacteria;p__Actinobacteria;c__Actinobacteria;o__Actinomycetales;f__Dermabacteraceae;g__Brachybacterium	0	0.000198876	0.000161117	0	0	0	0.00E+00	7.64E-05	0.000533081	3.89E-05	0	0	0	4.30E-04	0	0	0	0	0	3.41E-05	0	0	0	0	1.16E-04	0	0	0	0	0
k__Bacteria;p__Actinobacteria;c__Actinobacteria;o__Actinomycetales;f__Dietziaceae;Other	0	0.000198876	0	0	5.03E-05	0.00E+00	0	0	0	0.00E+00	0	0	0	3.58E-05	0	4.38E-05	0	0	0.00E+00	0	0.00E+00	0	0	0.00E+00	7.72E-05	0	0	0	0	0
k__Bacteria;p__Actinobacteria;c__Actinobacteria;o__Actinomycetales;f__Dietziaceae;g__	0	0	5.37E-05	0	0.00E+00	0.00E+00	0	3.82E-05	0	0	0	0	0	0.00E+00	0	0.00E+00	0.00E+00	0.00E+00	0	0	0	0	0	0.00E+00	0	0	0	0	0	0
k__Bacteria;p__Actinobacteria;c__Actinobacteria;o__Actinomycetales;f__Dietziaceae;g__Dietzia	0.000158153	0.008501964	0.002255639	0.000784057	0.008951471	0.001005506	0.000351529	0.000535045	0.000592312	0	3.00E-04	0.008270717	0	0.001073845	0.000257387	0.000788022	2.23E-05	0	0	0.00E+00	0.00E+00	0	0	0.00E+00	0.00212388	0	0.00E+00	0.000135153	0	0.000213595
k__Bacteria;p__Actinobacteria;c__Actinobacteria;o__Actinomycetales;f__Intrasporangiaceae;Other	0	0	1.07E-04	0.00E+00	0	0.00E+00	0	0	0	0	0.00E+00	0	0	0	0.00E+00	0	0.00E+00	0	0	0	0.00E+00	0	0	0	7.72E-05	0.00E+00	0	0	0	0
k__Bacteria;p__Actinobacteria;c__Actinobacteria;o__Actinomycetales;f__Intrasporangiaceae;g__Knoellia	0	0	0	0	0	0.00E+00	0	0	0	0	0	0	0	0	0	0.00E+00	0.00E+00	0.00E+00	0	0	0	0	0	0.00E+00	0.000810936	0	0	0	0	0
k__Bacteria;p__Actinobacteria;c__Actinobacteria;o__Actinomycetales;f__Microbacteriaceae;Other	7.91E-05	0	0	0	0	0	0	0	0.00E+00	0	0.00E+00	0	0	0	0.000102955	4.38E-05	0.00E+00	0	0.00E+00	0.00E+00	0.00E+00	0.00E+00	0	0.00E+00	0	0	0.00E+00	0	0.00E+00	0.00E+00
k__Bacteria;p__Actinobacteria;c__Actinobacteria;o__Actinomycetales;f__Microbacteriaceae;g__Agrococcus	0	0.00E+00	5.37E-05	0	5.03E-05	0	0	0	0	0	0	0	0	0	0	0	0	0.00E+00	0	0	0	0	0	0.00E+00	3.86E-05	0.00E+00	0	0	0.00E+00	0
k__Bacteria;p__Actinobacteria;c__Actinobacteria;o__Actinomycetales;f__Microbacteriaceae;g__Leucobacter	0	0.000198876	0	0	0	0	0	0	5.92E-05	0	4.99E-05	0	0	0	5.15E-05	0	0	0.00E+00	0	0.00E+00	0	0	0.00E+00	0	3.86E-05	0	0	0	0.00E+00	0
k__Bacteria;p__Actinobacteria;c__Actinobacteria;o__Actinomycetales;f__Microbacteriaceae;g__Pseudoclavibacter	0.00E+00	0.00E+00	0	0	5.03E-05	0	0	0	0	0	0	0	0	0	0	0	0	0.00E+00	0	0	0	0.00E+00	0.00E+00	0.00E+00	0	0	0.00E+00	0	0	0
k__Bacteria;p__Actinobacteria;c__Actinobacteria;o__Actinomycetales;f__Micrococcaceae;Other	0	4.97E-05	0.000214823	0.000261352	0.003872266	0.000335169	5.02E-05	0	0.001480779	0.00E+00	0.00E+00	0	0	0.000178974	0.00020591	8.76E-05	0	0	0	0.00E+00	0	0	0	0	0.00019308	0	0	0	0	0
k__Bacteria;p__Actinobacteria;c__Actinobacteria;o__Actinomycetales;f__Micrococcaceae;g__Arthrobacter	0.00E+00	0	5.37E-05	0.00E+00	1.51E-04	0.00E+00	0.00E+00	0	0.000236925	0.00E+00	0	0.00E+00	0	7.16E-05	0.00020591	0.00E+00	0.00E+00	0.00E+00	0.00E+00	0.00E+00	0	0	0	0	0	0	0	0	0	0.00E+00
k__Bacteria;p__Actinobacteria;c__Actinobacteria;o__Actinomycetales;f__Micrococcaceae;g__Citricoccus	0.00E+00	0	5.37E-05	0.00E+00	0	0.00E+00	0	0.00E+00	0	0	0.00E+00	0	0	0.00E+00	0	4.38E-05	0.00E+00	0	0.00E+00	0	0	0.00E+00	0.00E+00	0.00E+00	0	0.00E+00	0	0	0	0
k__Bacteria;p__Actinobacteria;c__Actinobacteria;o__Actinomycetales;f__Micrococcaceae;g__Kocuria	0	0	0	6.53E-05	0.000201157	4.79E-05	0	0	5.92E-05	0	0	0	0	0	0	0	2.23E-05	0	0.00E+00	0.00E+00	0	0.00E+00	0	0	0	0	0	0	0	0.000160197
k__Bacteria;p__Actinobacteria;c__Actinobacteria;o__Actinomycetales;f__Micrococcaceae;g__Nesterenkonia	0.00E+00	0	0.000107411	0.00E+00	5.03E-05	0.00E+00	0	0	0.00E+00	0	0.00E+00	0	0	0.00E+00	0	0.00E+00	0.00E+00	0	0.00E+00	0	0	0.00E+00	0	0.00E+00	0	0	0	0	0.00E+00	0.00E+00
k__Bacteria;p__Actinobacteria;c__Actinobacteria;o__Actinomycetales;f__Nocardiaceae;Other	7.91E-05	0	0	0	0.00E+00	0	0	0	0	0.00E+00	0	0	0	0	0	0	0	0	0.00E+00	0	0	0	0.00E+00	0	0	0	0	0	0	0
k__Bacteria;p__Actinobacteria;c__Actinobacteria;o__Actinomycetales;f__Nocardiaceae;g__Rhodococcus	0.00E+00	0.00E+00	0	0	0	0	0	0	5.92E-05	0	0	0	0	0	0	0	0.00E+00	0.00E+00	0	0	0	0	0	0	0	0.00E+00	0	0	0	0
k__Bacteria;p__Actinobacteria;c__Actinobacteria;o__Actinomycetales;f__Nocardioidaceae;Other	0	0.00E+00	0	0	0	0	0	0	0	0	0	0	0	0	0	0	0	0.00E+00	0.00E+00	0	0.00E+00	0	0.00E+00	0	3.86E-05	0	0.00E+00	0	0.00E+00	0
k__Bacteria;p__Actinobacteria;c__Actinobacteria;o__Actinomycetales;f__Nocardioidaceae;g__	0	0	0	0.00E+00	0.000251446	9.58E-05	0	0	0	0	0	0	0	0	0	0	0.00E+00	0	0.00E+00	0.00E+00	0	0	0.00E+00	3.38E-05	0.002471424	0	0	0	0	0
k__Bacteria;p__Actinobacteria;c__Actinobacteria;o__Actinomycetales;f__Nocardioidaceae;g__Nocardioides	0	0.00E+00	0	0	0	0	0	0	0	0.00E+00	0.00E+00	0	0	0	0	0	0	0	0	0	0	0	0	0.00E+00	7.72E-05	0	0.00E+00	0	0	0
k__Bacteria;p__Actinobacteria;c__Actinobacteria;o__Actinomycetales;f__Nocardioidaceae;g__Propionicimonas	0	0	0	0	0	0	0	0.00E+00	0	0	0.00E+00	0	0.00E+00	0	0	0	0.00E+00	0	0	0	0	0	0	0	3.86E-05	0	0	0	0.00E+00	0
k__Bacteria;p__Actinobacteria;c__Actinobacteria;o__Actinomycetales;f__Propionibacteriaceae;Other	0	0	0	0.00E+00	0	0	0.00E+00	0	0	0	0	0.00E+00	0	3.58E-05	0	0.00E+00	0	0.00E+00	0	0	0	0	0	0	0.00E+00	0	0	0	0.00E+00	0.00E+00
k__Bacteria;p__Actinobacteria;c__Actinobacteria;o__Actinomycetales;f__Propionibacteriaceae;g__Tessaracoccus	0.00E+00	0	0	0	0	0	0	0.00E+00	0	0	0	0	0	0	0	0.00E+00	0	0.00E+00	0.00E+00	0	0	0	0.00E+00	0.00E+00	3.86E-05	0	0	0	0	0
k__Bacteria;p__Actinobacteria;c__Actinobacteria;o__Actinomycetales;f__Sanguibacteraceae;g__	0	0	0.00E+00	0.00E+00	0	0	0	0	0	0	0	0	0	0	0	0	0	0	0	0	0.00E+00	0	0	0.00E+00	3.86E-05	0	0.00E+00	0	0.00E+00	0
k__Bacteria;p__Actinobacteria;c__Actinobacteria;o__Actinomycetales;f__Yaniellaceae;g__Yaniella	0	0	0	0	5.03E-05	0	0.00E+00	0.00E+00	0	0.00E+00	0	0.00E+00	0	0	0	0	0	0	0	0	0	0	0	0	0	0	0	0.00E+00	0	0.00E+00
k__Bacteria;p__Actinobacteria;c__Actinobacteria;o__Bifidobacteriales;f__Bifidobacteriaceae;g__Bifidobacterium	0.00E+00	0.00E+00	0	0	0	0.00E+00	0.00E+00	0	0	0	4.99E-05	0	0	0	0	0.00E+00	0	0	0	0	0	0	0	0	0	0	0	0	0	0
k__Bacteria;p__Actinobacteria;c__Coriobacteriia;o__Coriobacteriales;f__Coriobacteriaceae;Other	1.58E-04	0	0.00E+00	0.00E+00	0.000100578	0	5.02E-05	3.82E-05	0.00E+00	0.000311357	0	0	0.000183864	0.000393743	0.00E+00	0.000131337	2.23E-05	0	0	0.00E+00	0	0	0	4.73E-04	0.00E+00	4.92E-05	0	0.000225256	0	5.34E-05
k__Bacteria;p__Actinobacteria;c__Coriobacteriia;o__Coriobacteriales;f__Coriobacteriaceae;g__	0.00E+00	0.002287078	5.37E-05	6.53E-05	0	9.58E-05	0.000502185	0.000382175	0.00E+00	0.000155678	4.99E-05	0.00E+00	0.000772229	0.000393743	5.15E-05	0.00E+00	2.23E-05	0	0.00E+00	0	0	1.72E-04	0	0	0.00E+00	0	0	0.001306483	0	5.34E-04
k__Bacteria;p__Actinobacteria;c__Coriobacteriia;o__Coriobacteriales;f__Coriobacteriaceae;g__Adlercreutzia	0	0.00E+00	0.00E+00	0	0	0	0.00E+00	0	0	0	0	0	0	0	0	0.00E+00	2.23E-05	0	0	0	0	0	0	0	0	0	0	0	0.00E+00	0
k__Bacteria;p__Actinobacteria;c__Coriobacteriia;o__Coriobacteriales;f__Coriobacteriaceae;g__Atopobium	0	0.00E+00	0	0	0	0	0	0	0	0.00E+00	0	0	0	0	0	0	0	0	0.00E+00	0	4.84E-05	0	0	0	0	0	0	0	0	0
k__Bacteria;p__Actinobacteria;c__Coriobacteriia;o__Coriobacteriales;f__Coriobacteriaceae;g__Collinsella	0	0	0	0	0	0	0	0	0	0	0.00E+00	0	0.00E+00	0	0	0	0	0	0	0	0	0	0	0	0	0	0	0.000720818	0	0.00E+00
k__Bacteria;p__Actinobacteria;c__Coriobacteriia;o__Coriobacteriales;f__Coriobacteriaceae;g__Eggerthella	0.00E+00	0	0	0	0.00E+00	0	0	0	0	0	0	0	0	0	0	0	0.00E+00	0	0.00E+00	0	0	0	0	1.69E-04	0	0	0	4.51E-05	0	0
k__Bacteria;p__Actinobacteria;c__Coriobacteriia;o__Coriobacteriales;f__Coriobacteriaceae;g__Slackia	0	0	0	0	0	0	0	0.000191088	0	0	0	0	0	0	0	0.00E+00	0.00E+00	0	0	0	0	0	0	0	0	0	0	0	0	0
k__Bacteria;p__Actinobacteria;c__OPB41;o__;f__;g__	0	0	0	0.00E+00	0	0.00E+00	0.00E+00	0.00E+00	0	0	0	0	0	0.00E+00	0	0.00E+00	0	0	0	0	0	0	0	0	0.000424776	0	0	0	0	0
k__Bacteria;p__Actinobacteria;c__Thermoleophilia;o__Solirubrobacterales;Other;Other	0.00E+00	0	0	0	0	0	0	0	0.000177694	0	0.00E+00	0	0	0	0	0	0	0	0	0	0	0	0	0	0	0	0	0	0	0
k__Bacteria;p__Actinobacteria;c__Thermoleophilia;o__Solirubrobacterales;f__Conexibacteraceae;Other	0	0	0	0	0	0	0.00E+00	0	0	0	0	0	0	0	0.00020591	0	0	0	0	0	0	0	0	0	0.00E+00	0	0	0	0	0
k__Bacteria;p__Actinobacteria;c__Thermoleophilia;o__Solirubrobacterales;f__Patulibacteraceae;g__	0	0	0	0	0	0.00E+00	0	0	0	0.00E+00	0	0	0	0	0	0	0	0	0.00E+00	0	0.00E+00	0	0	0.00E+00	0	0	0	0	3.05E-05	0
k__Bacteria;p__Bacteroidetes;Other;Other;Other;Other	0.000316306	9.94E-05	0.000214823	0.001437439	0.001257229	0.001292794	0.001757646	0.000343958	0.000118462	3.11E-04	0.000149813	0	0.000147091	2.15E-04	0.000875116	0.000131337	1.56E-04	6.75E-05	0	0.000613539	0.00445348	2.86E-05	0	0	0	0.005164781	0.000398943	0.000360409	0.000182737	0.000213595
k__Bacteria;p__Bacteroidetes;c__Bacteroidia;o__Bacteroidales;Other;Other	9.73E-03	0.001491573	0.006444683	0.007775237	0.007090772	0.010055063	0.014563351	0.010127647	0.005153113	0.008095275	0.019225968	0.00232445	0.005515923	0.002255074	0.008596726	0.003983889	0.000691964	0.000202552	0.000606881	0.003988002	0.00372737	0.004291477	0	0.000202696	0.043481619	0.016330546	0.001296564	0.006217056	0.002497411	0.001922358
k__Bacteria;p__Bacteroidetes;c__Bacteroidia;o__Bacteroidales;f__;g__	0.138462755	3.53E-02	0.049731472	0.086703692	0.042343475	0.075412976	0.097323357	0.037071008	0.048332642	0.065618432	0.031410737	0.043353695	0.062587335	0.016537209	0.043961701	0.019306541	2.63E-03	0.003510904	0.001353812	6.82E-05	0.000677704	0.012903041	0.000775263	0.000405392	0.013631449	0	0.001196828	0.024597919	0.015563136	1.15E-02
k__Bacteria;p__Bacteroidetes;c__Bacteroidia;o__Bacteroidales;f__BS11;g__	8.70E-04	0.003927808	0.001396348	0.000849396	0.001056072	8.14E-04	0.001104806	0.006840939	0.000355387	0.00288005	0.000599251	0	0	0	2.01E-03	5.25E-04	6.70E-05	3.38E-04	0.00E+00	0	0	2.86E-05	2.98E-05	3.38E-05	0.001621872	0	0	5.86E-04	0.000152281	0.000266994
k__Bacteria;p__Bacteroidetes;c__Bacteroidia;o__Bacteroidales;f__Bacteroidaceae;Other	0.000474458	4.97E-05	0.001074114	0.001698791	0.001458386	0.001867369	0.002159393	0.004165711	0.002665403	0.002996809	0.000449438	0	3.68E-05	0.000572717	0.002316483	0.000306453	0.000223214	0.00027007	0	0.00E+00	0.00E+00	0.000400538	0	0.00E+00	3.86E-05	0	0.00E+00	0.000495562	0.000335019	0.000373792
k__Bacteria;p__Bacteroidetes;c__Bacteroidia;o__Bacteroidales;f__Bacteroidaceae;g__	0.002925826	9.94E-05	0.007250269	0.007121856	0.004324868	0.009576251	0.009641942	0.006573416	0.007285435	1.49E-02	0.001598002	0.039191308	0.005810105	0.001217024	0.012766396	0.00306453	0.00046875	1.49E-03	9.34E-05	3.41E-05	0	0.002059909	0.000119271	6.76E-05	0.002471424	0.00E+00	9.97E-05	0.005270983	2.13E-03	0.002509745
k__Bacteria;p__Bacteroidetes;c__Bacteroidia;o__Bacteroidales;f__Bacteroidaceae;g__5-7N15	0.064921714	3.01E-02	0.038829216	0.022410977	0.02162434	0.046732104	0.049967358	2.82E-02	2.75E-02	0.043161828	3.80E-02	5.11E-02	0.040523645	0.010452089	0.040873057	0.01273969	0.001696429	0.0031058	0.002987722	3.41E-05	0.000145222	0.005321432	0.000417449	0.000304044	7.34E-03	0	0.000299207	1.18E-02	4.96E-03	0.006354461
k__Bacteria;p__Bacteroidetes;c__Bacteroidia;o__Bacteroidales;f__Bacteroidaceae;g__Bacteroides	0.002135062	0.031422463	2.42E-03	0.000784057	0.001659542	0.00952837	0.004569879	0.014943056	0.027246342	0.005020627	0.00349563	0.006108438	0.012282121	0.000107384	0.004530011	0.000744243	0.00015625	0	0.000233416	0.265389597	0.083454352	0.492976282	0.604526344	9.14E-01	4.48E-01	0.338711264	0.363586496	2.74E-01	9.75E-04	0.001174774
k__Bacteria;p__Bacteroidetes;c__Bacteroidia;o__Bacteroidales;f__Marinilabiaceae;g__	0	0	0	0	0	0	0.00E+00	0	0	0	0	0.00E+00	0	0.00E+00	0.00E+00	0	0	0	0	0	0.00E+00	0.00E+00	0	3.38E-05	0.00E+00	0	0	0	0.00E+00	0
k__Bacteria;p__Bacteroidetes;c__Bacteroidia;o__Bacteroidales;f__Porphyromonadaceae;Other	0	0	0	0	0.000251446	0	0	0	0	0	0	0	0	0	0	0.00E+00	0	0.00E+00	0	0.00E+00	0	0	0	0	0	0.019035908	0.00E+00	0.000135153	0	0
k__Bacteria;p__Bacteroidetes;c__Bacteroidia;o__Bacteroidales;f__Porphyromonadaceae;g__	0.00E+00	4.97E-05	5.37E-05	0	0.006939904	0	4.02E-04	0.00045861	0	0	0.00E+00	0	0.001103185	0.000930665	0.000411819	0	0	0.00E+00	0.00E+00	0	0	0.00E+00	0	3.38E-05	0	0	0	0	0	0
k__Bacteria;p__Bacteroidetes;c__Bacteroidia;o__Bacteroidales;f__Porphyromonadaceae;g__Paludibacter	0.024909062	0.000298315	0.003651987	0.002286834	0.003168217	0.005410582	0.008989103	0.004777192	0.003672333	0.009379622	0.00474407	0.004486729	0.006692653	0.000680102	0.003551941	0.000569127	2.68E-04	0.000675174	0	0.00E+00	0	0.000772466	0.00E+00	6.76E-05	0.000347544	0	0	0.002072352	0.001126881	6.94E-04
k__Bacteria;p__Bacteroidetes;c__Bacteroidia;o__Bacteroidales;f__Porphyromonadaceae;g__Parabacteroides	1.11E-03	0	0.000805585	0.000392029	0.00060347	0.000430931	0.00065284	0.00045861	0	0	4.99E-05	0	0	0	0.000257387	0.000131337	0	0	0	0	0	2.86E-05	0	0.00E+00	0	0	0	0.000450511	0.000152281	0
k__Bacteria;p__Bacteroidetes;c__Bacteroidia;o__Bacteroidales;f__Porphyromonadaceae;g__Porphyromonas	7.91E-05	0.004723313	0.000214823	0	0.000150867	0.001436438	0.001004369	0.00527402	0.002783865	0.000895151	0.000299625	0.005351641	0	0	0	4.38E-05	4.46E-05	0.010195125	9.34E-05	0.023212216	0.166908704	0.026635768	2.98E-05	3.38E-05	0.00251004	0.26301033	3.80E-01	0.098121368	0	0
k__Bacteria;p__Bacteroidetes;c__Bacteroidia;o__Bacteroidales;f__Prevotellaceae;Other	0.001027993	4.97E-05	0.000429646	0.001502777	0.002162434	0.001675844	0.004820971	0.006688068	0.002961559	0.006110376	2.30E-03	0.010757338	0.004780466	0.000501128	0.000308864	0.001400928	6.70E-05	0	4.67E-05	0	0	0.003576231	0.00E+00	0	0	0	0	0.000585665	0.000365475	0.000640786
k__Bacteria;p__Bacteroidetes;c__Bacteroidia;o__Bacteroidales;f__Prevotellaceae;g__Prevotella	0.005219042	0	0.00112782	6.53E-05	0	0.001340675	5.02E-05	0.003859971	0.002843097	0	0.002796504	0	1.21E-03	0.000680102	0	8.76E-05	0	0.000877726	9.34E-05	0.024132524	0.098315423	0.000171659	0	0	0.040662651	9.84E-05	0.01670573	0.004910574	0	0
k__Bacteria;p__Bacteroidetes;c__Bacteroidia;o__Bacteroidales;f__RF16;g__	0.01336391	0.004673594	0.01707841	0.009539366	0.005934121	0.008235576	0.013810074	0.0080639	0.009417758	0.019887912	0.003545568	0.013676415	0.020335368	0.000894871	0.005044785	0.00262674	0.001205357	0.000810209	9.34E-05	0	0.00019363	0.00185964	1.79E-04	0.000168913	2.51E-03	0	0	0.007703744	0.003411098	0.004218508
k__Bacteria;p__Bacteroidetes;c__Bacteroidia;o__Bacteroidales;f__Rikenellaceae;Other	0	0	5.37E-05	1.31E-04	0	9.58E-05	0.000150655	0.00030574	0.000473849	0.000155678	9.99E-05	0.00E+00	3.68E-05	0.000107384	0.000154432	8.76E-05	0	0	0.00E+00	3.41E-05	0	2.86E-05	0	0	0	0	0	0	6.09E-05	0
k__Bacteria;p__Bacteroidetes;c__Bacteroidia;o__Bacteroidales;f__Rikenellaceae;g__	0.006958722	0.003231741	0.006283566	1.15E-02	0.011566507	1.92E-02	0.020388691	1.53E-02	0.010187763	0.022729042	0.018327091	1.99E-02	0.010664117	0.003651072	0.012251622	8.32E-03	0.000825893	0.000540139	9.34E-05	3.41E-05	0	0.00366206	0	0.000135131	0.001467408	0	0	0.014236158	0.002710605	0.004912693
k__Bacteria;p__Bacteroidetes;c__Bacteroidia;o__Bacteroidales;f__Rikenellaceae;g__Alistipes	3.16E-04	0	1.07E-04	0.000261352	0.000251446	0.000478813	0.000301311	0.00015287	1.18E-04	0	0	0	3.68E-05	0.000143179	0.00020591	0	4.46E-05	0.00E+00	0.00E+00	0	0.00E+00	2.86E-05	0	0	0	0	0.00E+00	0.000180205	6.09E-05	0
k__Bacteria;p__Bacteroidetes;c__Bacteroidia;o__Bacteroidales;f__S24-7;g__	6.72E-03	4.97E-05	0.003276047	0.002809539	0.002363591	0.00497965	0.004469442	0.001987312	0.002843097	0.003502763	0.005293383	0.007730148	0.003750827	0.001789741	0.00396376	0.001050696	0.000133929	0.000877726	0.000326782	0	0	0.000743856	0	6.76E-05	6.18E-04	0	4.99E-05	0.000855972	0.00073095	0.000800983
k__Bacteria;p__Bacteroidetes;c__Bacteroidia;o__Bacteroidales;f__[Barnesiellaceae];g__	0	0.002336797	0.000859291	0.000392029	0.000804627	1.92E-04	0.001155024	7.64E-05	0.000177694	0	9.99E-05	0	0	0	4.63E-04	0.000394011	2.23E-05	0.000202552	0	0.00E+00	0.00E+00	0	0	0	0	0	0	1.22E-03	3.05E-05	0.000213595
k__Bacteria;p__Bacteroidetes;c__Bacteroidia;o__Bacteroidales;f__[Odoribacteraceae];g__Odoribacter	3.16E-04	0	0.000107411	2.61E-04	1.51E-04	3.83E-04	0.000200874	0.000535045	0.000355387	0.00E+00	0	0.00E+00	0	0	0.000411819	0	0.00E+00	0	0.00E+00	0.013940964	1.16E-03	0	0	0	0	0	0	0	9.14E-05	0
k__Bacteria;p__Bacteroidetes;c__Bacteroidia;o__Bacteroidales;f__[Paraprevotellaceae];Other	0.00E+00	0	0	6.53E-05	0	0.00E+00	5.02E-05	0	0	0	0.00E+00	0	0	0.00E+00	0	4.38E-05	0.00E+00	0	0	0	0	0.00E+00	0	0	0	0.00E+00	0	9.01E-05	0.00E+00	0
k__Bacteria;p__Bacteroidetes;c__Bacteroidia;o__Bacteroidales;f__[Paraprevotellaceae];g__CF231	0.007195951	0.009098593	0.007572503	0.006011107	5.63E-03	0.012832176	1.21E-02	3.84E-02	0.008470059	2.02E-02	0.017078652	1.94E-02	0.009781569	0.006872606	0.007309791	0.002801856	0.000357143	0.001147796	0.000466832	0.001840616	0.000145222	0.002145739	0.000119271	6.76E-05	0.0028962	0	0.000249339	1.20E-02	0.001340074	2.72E-03
k__Bacteria;p__Bacteroidetes;c__Bacteroidia;o__Bacteroidales;f__[Paraprevotellaceae];g__Paraprevotella	0.00E+00	0	0.000268528	6.53E-05	5.03E-05	0.000909744	6.03E-04	0.000649698	5.92E-05	0.000778392	0	0	0.000661911	0	0.000978071	0.000262674	2.23E-05	0	0.000140049	0.00E+00	0	0	0	0	0	0	0	0	3.05E-05	0.000213595
k__Bacteria;p__Bacteroidetes;c__Bacteroidia;o__Bacteroidales;f__[Paraprevotellaceae];g__YRC22	0.006167958	0	0.001503759	1.18E-03	0.000352024	0.000909744	0.002209612	0.000955438	0.000947699	0.002101658	0.004893883	0	0.003088917	0.001431793	0.002007619	0.000131337	0.00E+00	0.00027007	4.67E-04	0	4.84E-05	0.000600807	2.98E-05	0	3.86E-05	0	4.99E-05	0.002027301	0.000365475	0.000854381
k__Bacteria;p__Bacteroidetes;c__Bacteroidia;o__Bacteroidales;f__[Paraprevotellaceae];g__[Prevotella]	1.34E-03	0	0.002524168	0.002417511	0.001558964	0.004117788	0.003063325	5.04E-03	0.001421548	0.011131003	0.007490637	0.000162171	0.002022505	0.000322153	0.001081025	0.001225812	2.23E-05	0.000405104	9.34E-05	0	0	0.000200269	0.00E+00	0	0.000695088	0	0.00E+00	0.002973375	0.000274106	0.000854381
k__Bacteria;p__Bacteroidetes;c__Bacteroidia;o__Bacteroidales;f__p-2534-18B5;g__	0.006800569	0	5.37E-05	4.90E-03	0.004174001	4.21E-03	0.004519661	0.00882825	0	0.008640149	0.000948814	0.00E+00	0	0.000143179	0.00236796	0.001444707	0.00015625	0.000742691	0.00E+00	0	0	0.00191686	0.00E+00	3.38E-05	8.11E-04	0	9.97E-05	0.002703068	0.000274106	0.00E+00
k__Bacteria;p__Bacteroidetes;c__Cytophagia;o__Cytophagales;f__Cyclobacteriaceae;Other	0	0	5.37E-05	0	0.000301735	0	0	0.00E+00	0	0.00E+00	0	0	0	0	0	0	0	0.00E+00	0.00E+00	0	0	0	0	0.00E+00	0	0	0	0	0.00E+00	0
k__Bacteria;p__Bacteroidetes;c__Cytophagia;o__Cytophagales;f__Cyclobacteriaceae;g__	0	0	0.001020408	0	0.004324868	0.000526694	0	0	0	0	0	0	0	0	0	0	0	0	0	0	0	0	0	0	0	0.00E+00	0	0	0	0
k__Bacteria;p__Bacteroidetes;c__Cytophagia;o__Cytophagales;f__Cytophagaceae;g__Hymenobacter	0	0	0.00E+00	0	0	4.79E-05	0	0.00E+00	0	0	0.00E+00	0	0	0	0	0	0	0.00E+00	0	0	0	0	0	0	0.00E+00	0	0	0	0	0
k__Bacteria;p__Bacteroidetes;c__Flavobacteriia;o__Flavobacteriales;f__Cryomorphaceae;g__Brumimicrobium	0	0	0	0	0.000150867	0	0	0	0	0	0	0	0	0	0	0	0.00E+00	0	0	0	0	0	0	0	3.86E-05	0	0	0	0.00E+00	0
k__Bacteria;p__Bacteroidetes;c__Flavobacteriia;o__Flavobacteriales;f__Cryomorphaceae;g__Fluviicola	0	0	5.37E-05	0	0.000100578	0	0.000150655	0	0	0	0	0	0	0	0	0	0	0	0	0	0	0	0	0	0	0	0	0	0	0
k__Bacteria;p__Bacteroidetes;c__Flavobacteriia;o__Flavobacteriales;f__Flavobacteriaceae;Other	0	0.000149157	0.000429646	0.001894806	0.008498868	0.001484319	0.000703058	0	5.92E-05	0	0	0	0.000220637	0.000572717	0	4.38E-05	0	0	0	0	0	0	0	0	0.002432808	0	0	0	0	0
k__Bacteria;p__Bacteroidetes;c__Flavobacteriia;o__Flavobacteriales;f__Flavobacteriaceae;g__	0	0	0	0	0	0	0	0	0	0	0	0	0	0	0	0	0	0	0	0	0	0	0	0	0.002471424	0	0	0	0	0
k__Bacteria;p__Bacteroidetes;c__Flavobacteriia;o__Flavobacteriales;f__Flavobacteriaceae;g__Aequorivita	0	0	0	0	0	0	0	0	0	0	0	0.00E+00	0	0	0	0	0	0	0	0	0	0	0	0	0.00038616	0	0	0	0	0
k__Bacteria;p__Bacteroidetes;c__Flavobacteriia;o__Flavobacteriales;f__Flavobacteriaceae;g__Flavobacterium	0	0	0.001288937	6.53E-05	0.007040483	0.001197031	0.000150655	0	0.00E+00	0.001284347	3.65E-03	5.41E-05	0	3.58E-05	0	0.00E+00	0.00E+00	0	0.00E+00	0	0	0.00E+00	0	0	0.000540624	0	0	0	0.00E+00	5.34E-05
k__Bacteria;p__Bacteroidetes;c__Flavobacteriia;o__Flavobacteriales;f__Flavobacteriaceae;g__Gelidibacter	0	0	0.000161117	0	0.001056072	9.58E-05	0.000251092	0	0	0	0	0	0	0	0	0	0	0	0	0	0	0	0	0	0	0	0	0.00E+00	0	0
k__Bacteria;p__Bacteroidetes;c__Flavobacteriia;o__Flavobacteriales;f__Flavobacteriaceae;g__Gillisia	0	0	0.002470462	0.006403136	1.46E-02	2.49E-03	0	0	0	0	0	0	0	0	0	0	0	0	0	0	0	0	0	0	0	0	0	0	0	0
k__Bacteria;p__Bacteroidetes;c__Flavobacteriia;o__Flavobacteriales;f__Flavobacteriaceae;g__Myroides	0	0.00E+00	0	0	0	0.00E+00	0.000200874	0	0	0	0	0	0.002390233	1.18E-03	0	0	0	0	0	0	0	0	0	0.00E+00	0	0	0	0	0	0
k__Bacteria;p__Bacteroidetes;c__Flavobacteriia;o__Flavobacteriales;f__[Weeksellaceae];Other	0	0	0	0	0	0	0	0	0	0	0	0	0	0	0	0	0	2.70E-04	0	0	0	0	0	0	0	0	0	0	0	0
k__Bacteria;p__Bacteroidetes;c__Flavobacteriia;o__Flavobacteriales;f__[Weeksellaceae];g__	0	0.00E+00	0.000590763	0	0.000804627	0.000478813	0	0	0.000829237	0	0	0	0	0	0	8.76E-05	0	0	0	0	0	0	0.00E+00	0	0.000502008	0	0.00E+00	0	0	0
k__Bacteria;p__Bacteroidetes;c__Flavobacteriia;o__Flavobacteriales;f__[Weeksellaceae];g__Chryseobacterium	0.000237229	4.97E-05	0.000483351	0.00E+00	0.001106362	9.58E-05	5.02E-05	0.000267523	0	0.000583794	0	0.003459646	0	0.000107384	0	0	0	0	0	0	0	0	0	0	0.003745752	0	0	0	0	0
k__Bacteria;p__Bacteroidetes;c__Flavobacteriia;o__Flavobacteriales;f__[Weeksellaceae];g__Ornithobacterium	0	0	0	0	0	0	0	0	0	0.00E+00	0.00E+00	0	0	0	0	0	0	0	0	0	0	0	0	0	0.000849552	0	0	0	0	0
k__Bacteria;p__Bacteroidetes;c__Flavobacteriia;o__Flavobacteriales;f__[Weeksellaceae];g__Wautersiella	0	0	0	0	0	0	0	0.00E+00	0	0	0	0	0	0	0	0	0	0	0	0	0	0	0	0	0.00057924	0	0	0	0	0
k__Bacteria;p__Bacteroidetes;c__Sphingobacteriia;o__Sphingobacteriales;f__Sphingobacteriaceae;Other	0	0	0	0.00E+00	0	0	0.00E+00	0	0	0	0	0	0	0	0	0.00E+00	0	0.00E+00	0	0	0	0	0	0	3.86E-05	0	0	0	0	0.00E+00
k__Bacteria;p__Bacteroidetes;c__Sphingobacteriia;o__Sphingobacteriales;f__Sphingobacteriaceae;g__	0	0	0.001342642	0.000392029	0.014885592	0.001867369	0.000150655	0.00E+00	0.000177694	0	0	0.006162495	0	0	0	0.00E+00	0	0	0.00E+00	0	0	0	0.00E+00	0	0.000502008	0	0	0	0	0
k__Bacteria;p__Bacteroidetes;c__Sphingobacteriia;o__Sphingobacteriales;f__Sphingobacteriaceae;g__Sphingobacterium	0	9.94E-05	3.76E-04	0.000261352	0.001508675	0.000143644	0	0	0.000947699	0	0	0	0	0	0	0	0	0	9.34E-05	0	0	0	0	0	0.001969416	0	0	0	0	0
k__Bacteria;p__Bacteroidetes;c__[Rhodothermi];o__[Rhodothermales];f__[Balneolaceae];g__KSA1	0	0	0	0	0.000100578	0	0	0	0	0	0	0	0	0	0	0	0	0	0	0	0	0	0	0	0	0	0	0	0	0
k__Bacteria;p__Bacteroidetes;c__[Saprospirae];o__[Saprospirales];f__Chitinophagaceae;Other	0	0.00E+00	0	0	5.03E-05	0	0	0	0	0	0	0	0	0	0	0.00E+00	0	0	0	0	0	0	0	0	0	0	0.000299207	0	0	0
k__Bacteria;p__Bacteroidetes;c__[Saprospirae];o__[Saprospirales];f__Chitinophagaceae;g__	0	0	0.000214823	0	0.00E+00	0.00E+00	0.000100437	0	0.00E+00	0	0	0	0	0	0	0	6.70E-05	0	0	0	0	0	0	0	0.00173772	0	0	0.00E+00	0	0
k__Bacteria;p__Chloroflexi;c__Anaerolineae;o__Anaerolineales;f__Anaerolinaceae;g__SHD-231	0.00E+00	0	0	0	0	0	0	0	0	0.00E+00	0	0	0	0	0	8.76E-05	0	0	0	0	0	0	0	0	0	0	0	0	0.00E+00	0
k__Bacteria;p__Chloroflexi;c__Thermomicrobia;o__JG30-KF-CM45;f__;g__	0	0	0	0	0.000301735	0	0	0	0	0.000116759	0.00019975	0	0.00E+00	0	0	0.00E+00	0	0	0	0	0	0	0	0	0.00057924	0	0	0	0	0
k__Bacteria;p__Cyanobacteria;Other;Other;Other;Other	7.91E-05	0	0	0	0	0.00E+00	0.00E+00	0	0	0	0	0	0	0	0	0	0	0	0	0	0	0	0	0	0	0	0	0	0	0
k__Bacteria;p__Cyanobacteria;c__4C0d-2;o__MLE1-12;f__;g__	0	0	0	0	0	0	5.02E-05	0	0	0.00E+00	0	0	0	0	0	0.00E+00	0	0	0	0	0	0	0	0	0	0	0	0	0	0
k__Bacteria;p__Cyanobacteria;c__4C0d-2;o__YS2;f__;g__	3.72E-03	0	0.000268528	0.006403136	0.001056072	4.79E-05	0.000251092	0.002828098	0.000829237	7.78E-05	0.000549313	0	0	0.000859076	0.002162051	0.001225812	3.13E-04	0	4.67E-05	0	4.84E-05	0.001230223	0	6.76E-05	0	0	0	0	0.000152281	0.000213595
k__Bacteria;p__Cyanobacteria;c__Chloroplast;o__Streptophyta;f__;g__	0	0.00979466	0.00E+00	0.00E+00	0	0	0	0	0	0	0	0.007405806	0	3.58E-05	0.000257387	0.00E+00	4.46E-05	0	0	0	0	0	0	0.00E+00	0.000308928	0	0	0	0.00E+00	0
k__Bacteria;p__Elusimicrobia;c__Elusimicrobia;o__Elusimicrobiales;f__Elusimicrobiaceae;g__	0	0	0	0.000196014	0	0	0.00E+00	0.00E+00	0	0.00E+00	0	0	0	0	0.00E+00	0	0.00E+00	0	0	0.00E+00	0	0	0	0	0	0	0	0	0.00E+00	0
k__Bacteria;p__FBP;c__;o__;f__;g__	0	0	0	0	0	0	0.000100437	0	0	0	0	0	0	0	0	0	0	0	0	0	0	0	0	0	0.00E+00	0	0	0	0	0
k__Bacteria;p__Fibrobacteres;c__Fibrobacteria;o__Fibrobacterales;f__Fibrobacteraceae;Other	7.12E-04	0	0.001074114	0.000588043	0.000150867	4.79E-05	0.000451966	0.001031873	0.000296156	0.001089749	0.00019975	0.003946159	0.00143414	0	1.03E-04	4.38E-05	6.70E-05	6.75E-05	0.00E+00	0	0	0.00E+00	0	3.38E-05	0	0	0	0	0	0.000160197
k__Bacteria;p__Fibrobacteres;c__Fibrobacteria;o__Fibrobacterales;f__Fibrobacteraceae;g__	0.000158153	0	1.61E-04	0	0	0	0	0	0	0	0	0	0	0	0	0	0	0	0	0	0	0	0	0	0	0	0	0	0.00E+00	0
k__Bacteria;p__Firmicutes;Other;Other;Other;Other	0.001818757	0.000845224	0.003007519	0.008101927	0.005179784	0.006655494	0.006427962	0.002522357	0.004086951	0.000505955	0.001697878	0.000108114	0.000845775	0.006622042	0.006383198	0.006260398	0.00046875	0.002093039	0.000700247	3.41E-05	4.84E-05	0.000829686	0	3.38E-05	0.000231696	0.001082145	4.99E-05	0.001036176	0.00654809	0.001601965
k__Bacteria;p__Firmicutes;c__Bacilli;Other;Other;Other	0.000158153	9.94E-05	0.001288937	0.003070892	0.002615036	0.000861863	0.001506554	0.001872659	0.002191554	0.00E+00	0.000149813	0	0.00143414	0.006729427	0.00792752	0.001269591	0	6.75E-05	0.000653564	0	0	0.002117129	0.001610162	3.38E-05	0.00057924	4.92E-05	0	0.000135153	3.05E-05	0.000533988
k__Bacteria;p__Firmicutes;c__Bacilli;o__Bacillales;Other;Other	0	9.94E-05	0.00037594	0.005357726	0.006638169	0.000622456	0.000200874	3.82E-05	0.000296156	0	9.99E-05	5.41E-05	0.000110318	0.000501128	0.000463297	0.000481569	0	0	0	0	0	0	0	0	3.86E-05	0	0	4.51E-05	3.05E-05	0
k__Bacteria;p__Firmicutes;c__Bacilli;o__Bacillales;f__Bacillaceae;Other	0.000237229	0	0	6.53E-05	0.000553181	0.00E+00	0	0.000879003	0	0	0	0	5.88E-04	0	0.00E+00	0	0.00E+00	0	0	0	0	0	0	3.38E-05	3.86E-05	0	0	0	0	0
k__Bacteria;p__Firmicutes;c__Bacilli;o__Bacillales;f__Bacillaceae;g__Bacillus	0	0	5.37E-05	0.000196014	0.000352024	0.000239406	0.000602621	0.000687916	0	0	0.000149813	0	0	0	0	0.000218895	0	0	0	0	0	0	0	0	0	0	0	4.51E-05	3.05E-05	0
k__Bacteria;p__Firmicutes;c__Bacilli;o__Bacillales;f__Listeriaceae;g__Brochothrix	0	0	0	0	0	0	0	0	0	0.00E+00	0	5.41E-05	0	0	0	0	0	0	0	0	0	0	0	0	0	0	0	0	0	0
k__Bacteria;p__Firmicutes;c__Bacilli;o__Bacillales;f__Listeriaceae;g__Listeria	0	0	0	0	0	0	5.02E-05	0	0	0	0.00E+00	0	0	0	0	0	0	0	0	0	0	0	0	0	0	0	0	0	0	0.00E+00
k__Bacteria;p__Firmicutes;c__Bacilli;o__Bacillales;f__Paenibacillaceae;g__	0.00E+00	0	0	0	0.00E+00	0	0.000100437	0	0	0	0	0	0.000294183	0	5.15E-05	0	0	0	0.00E+00	0	0	0	0	0.00E+00	0	0	0	0.00E+00	0	0
k__Bacteria;p__Firmicutes;c__Bacilli;o__Bacillales;f__Paenibacillaceae;g__Paenibacillus	0.000237229	0.007109829	0.000161117	0	0	0	0	0	0	0	0	0	0	0.000143179	5.15E-05	4.38E-05	0.00E+00	6.75E-05	0	0	0	0	0	0	0	0	0	0	0	0
k__Bacteria;p__Firmicutes;c__Bacilli;o__Bacillales;f__Planococcaceae;Other	0	0.000149157	0.006015038	0.011956877	0.019964798	0.001244913	0.000200874	3.82E-05	0.001184624	0	0	0.010432996	0	0.0020761	0.000154432	0.000394011	2.23E-05	0	0	0	0	0	0	0	1.62E-03	0	0	0	0	0
k__Bacteria;p__Firmicutes;c__Bacilli;o__Bacillales;f__Planococcaceae;g__	0	0	0	6.53E-05	0	4.79E-05	0.000100437	0	0	0	0	0	3.68E-05	0	5.15E-05	0	0	0	0	0	0	0	0	0	0	0	0	0	0	0
k__Bacteria;p__Firmicutes;c__Bacilli;o__Bacillales;f__Planococcaceae;g__Lysinibacillus	0	0	0	0.00E+00	0	1.92E-04	0.00E+00	0.00E+00	0	0	0	0	0	0.00E+00	5.15E-05	0.00E+00	0	0	0	0	0	0	0	0	0	0	0	0	0	0
k__Bacteria;p__Firmicutes;c__Bacilli;o__Bacillales;f__Planococcaceae;g__Planococcus	0	4.97E-05	0.000966702	0.005619079	0.011164194	0.001819488	0.000251092	0	5.92E-05	0	0.00E+00	0	0	3.58E-05	5.15E-05	8.76E-05	0.00015625	0	0	0	0	0	0	0	0	0	0	0	0	5.34E-05
k__Bacteria;p__Firmicutes;c__Bacilli;o__Bacillales;f__Planococcaceae;g__Planomicrobium	0	0.003082583	0.046401719	0.056844169	0.202916771	0.011252095	0.000602621	0.001070091	0.004560801	0.001128668	0	0	0.000404501	0.004331174	0	0.002013834	0.000669643	0	0	0	0	2.86E-05	0	0	5.79E-04	0	0	0	0	0.000106798
k__Bacteria;p__Firmicutes;c__Bacilli;o__Bacillales;f__Planococcaceae;g__Solibacillus	7.91E-05	0.008004773	0	0.000130676	0.001508675	0.00038305	0.001406117	0.003477796	0	0	0.005792759	0	0.005442377	0	0.000823638	0.001926276	0	6.75E-05	4.67E-05	0	0	2.86E-05	0	3.38E-05	0.007877665	0	0	0.001306483	0	0.000533988
k__Bacteria;p__Firmicutes;c__Bacilli;o__Bacillales;f__Planococcaceae;g__Sporosarcina	0	0	0	0	0	0	0	0	0	0.00E+00	0	0	0	3.58E-05	0	0	0	0	0	0	0	0	0	0	0	0	0	0	0	0
k__Bacteria;p__Firmicutes;c__Bacilli;o__Bacillales;f__Planococcaceae;g__Staphylococcus	0.00E+00	0	0	0	5.03E-05	0	0	0	0	0	0	0	0	0	0	0	0	0	0	0	0	0	0	0	0	0	0	4.51E-05	0	0
k__Bacteria;p__Firmicutes;c__Bacilli;o__Bacillales;f__Planococcaceae;g__Ureibacillus	0	4.97E-05	0	0	0	0	0.000100437	0.003783536	0	0	0	0	0	0	0	0	0.00E+00	0	0	0	0	0	0	0	0	0	0	0	0	0.00E+00
k__Bacteria;p__Firmicutes;c__Bacilli;o__Bacillales;f__Staphylococcaceae;Other	0.00E+00	0	0	0	5.03E-05	0	0	0	0	0	0	0	0	0	2.57E-04	0	0	0	0.00E+00	0	0	0	0	0	0	0	0	0.00E+00	0	0
k__Bacteria;p__Firmicutes;c__Bacilli;o__Bacillales;f__Staphylococcaceae;g__Jeotgalicoccus	0.003795667	0.01794859	0.024973147	0.04077099	0.055921549	6.70E-03	0.005272937	0.001070091	0.014452408	0.002374095	0.015430712	0.061949295	0.007354564	0.01009414	0.115772676	0.007924	0.002053571	0	4.67E-05	0	0	0	2.98E-05	0.000236478	0.002201112	0	0	0.000315358	3.05E-05	0.000320393
k__Bacteria;p__Firmicutes;c__Bacilli;o__Bacillales;f__Staphylococcaceae;g__Salinicoccus	0	0	0.000698174	0.000392029	0.003117928	2.39E-04	0.000200874	0	0	0	0	0	0	0	0.002522393	0.001707381	0.000133929	0	0	0	0	0	0	6.76E-05	0	0	0	0	9.14E-05	0
k__Bacteria;p__Firmicutes;c__Bacilli;o__Bacillales;f__Staphylococcaceae;g__Staphylococcus	0.003637514	0.029682295	0.000590763	0.000522705	0.000502892	0.000335169	0.000803495	0.001146526	0.00852929	0.000155678	0.007990012	0.016757663	0.013753034	0.051222393	0.010707299	0.005297259	0.000401786	0	9.34E-05	6.82E-05	0	0.003604841	0	6.76E-05	0.001467408	0	0	0.000360409	0	5.34E-05
k__Bacteria;p__Firmicutes;c__Bacilli;o__Gemellales;f__;g__	7.91E-05	0	0	0	0.000100578	0	0	0.000802568	0.000177694	0	0.000449438	0	0.217511216	0.001503383	0.000926593	0.000218895	0	0	0	0	0	0	0	3.38E-05	0	0	0	0.0039645	0	0
k__Bacteria;p__Firmicutes;c__Bacilli;o__Gemellales;f__Gemellaceae;g__Gemella	0	0	0	0	0	0	0	0	0	0.00E+00	0	0	0	0	0	0.001006917	0	0.079467963	0.042388311	0	0	0.023746173	0	0	0	0	4.99E-05	0	0	0
k__Bacteria;p__Firmicutes;c__Bacilli;o__Lactobacillales;Other;Other	0	0.000348034	0.000322234	0.001110748	0.000402313	0.001675844	0.001255461	0.001070091	3.02E-03	0	4.99E-05	0	0.000147091	0.00615671	0.000669206	0.003852552	6.70E-05	0	4.67E-05	0	0	0.000171659	2.98E-05	0	0.000231696	0	0	0	0.00073095	0.000160197
k__Bacteria;p__Firmicutes;c__Bacilli;o__Lactobacillales;f__;g__	0	0.00596629	0	0	0	0	0	0	0	0	0	0	0	0.000214769	0	0	0	0	0	0	0	0	0	0	0.001042632	0	0	0	0	0
k__Bacteria;p__Firmicutes;c__Bacilli;o__Lactobacillales;f__Aerococcaceae;Other	0.000790764	0.000298315	0.001396348	0.001176086	0.001408097	0.00038305	0.000200874	0.001452266	0.000651543	0	0.002596754	0	0.026660293	0.003973225	0.001647277	0.002320287	0.00015625	0	0	0	0	0	0	0	0	0	0	0	0	0.000160197
k__Bacteria;p__Firmicutes;c__Bacilli;o__Lactobacillales;f__Aerococcaceae;g__	0.003083979	0.027047183	0.007894737	0.016530546	0.017802364	0.004261432	8.74E-03	0.005503325	0.010424688	0	0	5.41E-05	0.02518938	2.61E-01	2.68E-01	0.008493127	0.002321429	0	0.000700247	0	0.00E+00	1.06E-02	5.96E-05	0.000743218	1.85E-03	0	0.000149604	0.001351534	9.14E-05	0.001975757
k__Bacteria;p__Firmicutes;c__Bacilli;o__Lactobacillales;f__Aerococcaceae;g__Abiotrophia	0.00E+00	0	0	0	0	0	0	0	0	0	0	0	0	0	0	0.000218895	0	0	0	0	0	0	0	0	0	0	0	0	0	0
k__Bacteria;p__Firmicutes;c__Bacilli;o__Lactobacillales;f__Aerococcaceae;g__Aerococcus	0.001027993	0.008999155	5.37E-05	0.000588043	0.00060347	0.000143644	0.002058956	0.006879156	0.000414618	0.000233518	4.99E-05	0	0.000404501	0.003722662	0.001698754	0.006829525	2.23E-05	0	0	0.00E+00	0	2.86E-05	0	0.00E+00	0.000154464	0	4.99E-05	0	0	3.74E-04
k__Bacteria;p__Firmicutes;c__Bacilli;o__Lactobacillales;f__Aerococcaceae;g__Alkalibacterium	7.91E-05	0.000248595	0.062352309	0.081934008	0.039175258	0.002202538	0.000150655	3.82E-05	0	0	0	0	0	0.000680102	0.000360342	0	2.23E-05	0.00E+00	0	0.00E+00	0	8.58E-05	0	0.00E+00	0	0	0.00E+00	0	0	0
k__Bacteria;p__Firmicutes;c__Bacilli;o__Lactobacillales;f__Aerococcaceae;g__Alloiococcus	0	0	0	0	5.03E-05	0	0	0	0	0	0	0	0	0	0	0	0	0	0	0	0	0	0	0	0	0	0	0	0	0
k__Bacteria;p__Firmicutes;c__Bacilli;o__Lactobacillales;f__Aerococcaceae;g__Facklamia	0.010042701	0.112265699	0.015789474	0.011564848	0.043550415	0.007038544	2.95E-02	0.12818161	0.06426583	0.002374095	4.89E-03	0.029893508	0.015849084	0.065719297	0.044064656	0.257508099	0.003482143	0.00027007	0.000233416	0	0.000145222	2.86E-05	2.98E-05	0.000168913	0.004827	0	4.99E-05	0.001081227	0.000395931	0.001762162
k__Bacteria;p__Firmicutes;c__Bacilli;o__Lactobacillales;f__Carnobacteriaceae;Other	0	0	0	0	0	0	0	0	0	0	0	0	0	0	5.15E-05	0	0.00E+00	0	0	0	0	0	0.00E+00	0	0	0	0	0	0	0.00E+00
k__Bacteria;p__Firmicutes;c__Bacilli;o__Lactobacillales;f__Carnobacteriaceae;g__	0	0	0	0	0	0	0	0	0	0	0	0	0	0	0	0	0	0	0	0	0	0	0	0	0.000463392	0	0	0	0	0
k__Bacteria;p__Firmicutes;c__Bacilli;o__Lactobacillales;f__Carnobacteriaceae;g__Carnobacterium	0	0	0.000805585	0.000130676	0.000452602	0	0	0	0.000888468	0	0	0	0	0.000357948	0.00020591	0	0.00E+00	0	0	0	0	0	0	0	0.001892184	0	0	0	0	0
k__Bacteria;p__Firmicutes;c__Bacilli;o__Lactobacillales;f__Carnobacteriaceae;g__Desemzia	0	0	0	0	5.03E-05	0	5.02E-05	0	0	0	0	0	0	0	0.013538557	0	0	0	0	0	0	0	0	0	0	0	0	0	0	0
k__Bacteria;p__Firmicutes;c__Bacilli;o__Lactobacillales;f__Carnobacteriaceae;g__Granulicatella	0	0	0	0	0	0	0.000100437	0	0	0	0	0	0.00E+00	0	0	0	0	0	0	0	0	0	0	0	0	0	0	0	0	0
k__Bacteria;p__Firmicutes;c__Bacilli;o__Lactobacillales;f__Carnobacteriaceae;g__Trichococcus	0.000237229	0.025257296	0.003168636	0.00209082	0.004375157	0.001388556	0.003766384	0.000955438	0.003257715	0.002529773	0	0.000648684	0.000147091	0.017969002	0.005456605	0.004728132	0.000111607	0	9.34E-05	0	0	0.001316053	0	0.000135131	3.24E-03	0	0	0	0	0.000320393
k__Bacteria;p__Firmicutes;c__Bacilli;o__Lactobacillales;f__Enterococcaceae;Other	0	0	0	0.00E+00	0	0	0	0	0	0	0	0.00E+00	0	0.000286359	0	0	0	0	0	0	0	0	0	0	0	0	0	0	0	0
k__Bacteria;p__Firmicutes;c__Bacilli;o__Lactobacillales;f__Enterococcaceae;g__Enterococcus	0.000158153	0.018346343	0.000214823	6.53E-05	0.000100578	0	0	3.82E-05	0.000888468	0.000661633	0	5.41E-05	0	0.004366969	0.000154432	1.31E-04	0	0	0	0	0	0	0	0	0	0	0	0	0	0
k__Bacteria;p__Firmicutes;c__Bacilli;o__Lactobacillales;f__Enterococcaceae;g__Vagococcus	0.00E+00	0	0	0	0.000150867	4.79E-05	0	0	0	0	0	0	0	0	5.15E-05	4.38E-05	0	0.00E+00	0	0	0	0	0	0	0	0	0	0	0	0
k__Bacteria;p__Firmicutes;c__Bacilli;o__Lactobacillales;f__Lactobacillaceae;g__	0	0	0	0	0	0	0	0	0	0	0	0	0	0	0	0	0	0	0	0	0	0	0	0	2.32E-04	0	0	0	0	0
k__Bacteria;p__Firmicutes;c__Bacilli;o__Lactobacillales;f__Lactobacillaceae;g__Lactobacillus	0.00086984	0	5.37E-05	0	0.000201157	3.83E-04	0.000150655	0	5.92E-05	0.000622713	0.000998752	0	0	0.000214769	1.03E-04	0.000131337	0	0	4.67E-05	0	4.84E-05	5.72E-05	0	0	0.002471424	0	9.97E-05	0.00E+00	3.05E-05	0
k__Bacteria;p__Firmicutes;c__Bacilli;o__Lactobacillales;f__Leuconostocaceae;g__	0	0	0	0	0	0	0	0	0	0	0.000699126	0	0	0	0	0	0	0	0	0	0.00E+00	0.001058564	0	0	3.86E-05	0	0	0	0.00E+00	0.000106798
k__Bacteria;p__Firmicutes;c__Bacilli;o__Lactobacillales;f__Leuconostocaceae;g__Leuconostoc	7.91E-05	0	0	0.00E+00	0	0	0	0	0	0	0	0	0	0	0	0	0.00E+00	0	0	0	0	0.00E+00	0	0	3.86E-05	0	0	0	0.00E+00	0
k__Bacteria;p__Firmicutes;c__Bacilli;o__Lactobacillales;f__Leuconostocaceae;g__Weissella	0	0	0	0	1.51E-04	0	0.00E+00	0.00E+00	0	0.00E+00	0	0.00E+00	0	0	0	0	0	0	0	0	0	0	0	0	0.001274328	0	0	0.00E+00	0	0.00E+00
k__Bacteria;p__Firmicutes;c__Bacilli;o__Lactobacillales;f__Streptococcaceae;Other	0.00E+00	4.97E-05	5.37E-05	0.00E+00	0.000150867	0.00038305	8.03E-04	0	5.92E-05	0	0	0	3.68E-05	0.000322153	5.15E-05	0.000394011	0	0	0	0	0	0.000371928	0	0	0	0	0	0	0.000426387	0.000373792
k__Bacteria;p__Firmicutes;c__Bacilli;o__Lactobacillales;f__Streptococcaceae;g__Lactococcus	0	0.004176403	0	0.00E+00	0	0	0	0	0	0	0	0	0	0	0	0	0	0	0	0	0	0	0	0	0	0	4.99E-05	0	0	0
k__Bacteria;p__Firmicutes;c__Bacilli;o__Lactobacillales;f__Streptococcaceae;g__Streptococcus	1.42E-03	0.009396907	0.013641246	0.1254492	0.036509932	0.275317213	0.125244815	9.90E-02	0.156251851	0.006927687	0.031710362	0.00751392	0.020850188	0.252102946	0.00416967	0.087339112	0.002433036	0.001620417	0.004388217	6.82E-05	0.000290444	0.159127972	0.171959329	0.000439174	0.00347544	0.005066404	0.000498679	0.003829346	0.872236097	0.768249052
k__Bacteria;p__Firmicutes;c__Bacilli;o__Turicibacterales;f__Turicibacteraceae;g__Turicibacter	7.91E-05	0	0.000107411	6.53E-05	5.03E-05	4.79E-05	0.000100437	0	0	3.89E-05	0.00019975	5.41E-05	0.000330955	0	0.000102955	0.000131337	2.23E-05	0	4.67E-05	0	0	0	0	0	0.00E+00	0	0	0.000135153	0	0.00E+00
k__Bacteria;p__Firmicutes;c__Clostridia;Other;Other;Other	7.91E-05	0	0.000107411	6.53E-05	0	4.79E-05	0	0.000229305	0.000177694	0	9.99E-05	0	0	7.16E-05	0	0	0	0	0	0.000170427	0	2.86E-05	0	0	0.000115848	4.92E-05	0	0	0	0
k__Bacteria;p__Firmicutes;c__Clostridia;o__Clostridiales;Other;Other	0.090305235	0.019489882	0.029699248	0.036524012	0.0204174	0.038209241	0.05087129	0.061109837	0.035894095	0.065073558	0.091935081	0.034650522	0.038685004	0.020295665	0.031349737	0.032308905	0.003683036	0.143947066	0.005415247	0.023041789	0.02473618	0.020770749	0.000596356	0.001587784	0.013708681	0.002361043	0.001296564	0.023381538	0.006091247	0.015752657
k__Bacteria;p__Firmicutes;c__Clostridia;o__Clostridiales;f__;g__	0.140993199	0.09421767	0.023630505	0.031296962	0.018305255	0.015992339	0.027419274	0.037071008	0.020197832	0.05246361	0.067565543	0.044272663	0.031882033	0.020080896	0.020899825	0.01580422	0.001428571	0.005266356	0.00266094	3.41E-05	0.000387259	0.007638829	0.000119271	0.000540522	0.006101328	0	0.000847753	0.017840249	0.002771517	0.010679767
k__Bacteria;p__Firmicutes;c__Clostridia;o__Clostridiales;f__Christensenellaceae;g__	0.00284675	0	0.000161117	0.003070892	0.001709832	0.001627963	0.002812233	0.006573416	0.001243855	0.000622713	0.004094881	0	0	0.000250564	0.002110573	0.001707381	6.70E-05	0.001080278	9.34E-05	0	0	0	0	0.000202696	0.001776336	0	0	0.001171329	0.000304562	0.000800983
k__Bacteria;p__Firmicutes;c__Clostridia;o__Clostridiales;f__Clostridiaceae;Other	0	9.94E-05	0.00037594	0.000588043	0.000502892	0.000191525	0.002109175	0.003859971	0.001599242	0.000505955	0.00019975	0	0.003493418	0.000107384	5.15E-05	0.000262674	0	0.000337587	0.000186733	0	0	0.000400538	0	0	0.000347544	0	0	0.000135153	0.000213194	0
k__Bacteria;p__Firmicutes;c__Clostridia;o__Clostridiales;f__Clostridiaceae;g__02d06	0	0	0.000161117	0.000784057	0.000201157	0.000430931	0.000803495	0	0	0	0	0	0.000183864	0	0.000360342	0.000569127	0	6.75E-05	0	0	0	0	0	6.76E-05	0	0	0	0.000540614	9.14E-05	0.000160197
k__Bacteria;p__Firmicutes;c__Clostridia;o__Clostridiales;f__Clostridiaceae;g__Clostridium	0.008303021	0.044448864	0.00349087	0.001372101	0.001508675	0.002202538	0.001255461	0.004012841	0.005153113	0.001128668	0.004993758	0	0.002684416	0.00200451	0.00138989	0.000262674	8.93E-05	0.000405104	0.000233416	0.000238598	0.000145222	0	2.98E-05	0.000405392	0	0.000541072	9.97E-05	9.01E-05	0.000182737	0.001174774
k__Bacteria;p__Firmicutes;c__Clostridia;o__Clostridiales;f__Clostridiaceae;g__Proteiniclasticum	0	9.94E-05	0	6.53E-05	0.000251446	0	0.000753277	0	0	0	0	0	0	3.58E-05	0	4.38E-05	0	0	0	0	0	0	0	0	0.000849552	0	0	0	0	0
k__Bacteria;p__Firmicutes;c__Clostridia;o__Clostridiales;f__Clostridiaceae;g__SMB53	7.91E-05	0	0.000161117	6.53E-05	0.000201157	9.58E-05	0.000150655	0	0	0	0	0	7.35E-05	0	5.15E-05	0.000131337	2.23E-05	0	9.34E-05	0	0	0	0	0	0	0	0	0	0	0
k__Bacteria;p__Firmicutes;c__Clostridia;o__Clostridiales;f__Dehalobacteriaceae;g__	0.0056935	0	0	0.000457367	0.000502892	4.79E-05	0.000150655	0.005388672	0.000473849	0.000233518	0.002297129	0	0	0.000608512	0.000308864	0	0	0.000135035	4.67E-05	0	0	0	2.98E-05	0	0	0	4.99E-05	0	0	0.000106798
k__Bacteria;p__Firmicutes;c__Clostridia;o__Clostridiales;f__Dehalobacteriaceae;g__Dehalobacterium	0	0	0	0	5.03E-05	0	5.02E-05	0	0	0	0	5.41E-05	0	0	5.15E-05	0	0	0	0	0	0	0	0	0	0	0	0	0	0	0
k__Bacteria;p__Firmicutes;c__Clostridia;o__Clostridiales;f__Eubacteriaceae;g__Anaerofustis	0.000632611	0	0	0	0.000402313	0.000287288	0.000502185	0	0	0	0	0	0	0	0.000102955	0.000175116	0.000111607	6.75E-05	0	0	0	0.002489057	0	3.38E-05	0	0	0	0	6.09E-05	0
k__Bacteria;p__Firmicutes;c__Clostridia;o__Clostridiales;f__Eubacteriaceae;g__Pseudoramibacter_Eubacterium	0.001344299	0	0.000214823	0	5.03E-05	0.000143644	0.000200874	3.82E-05	0.000236925	7.78E-05	0	0	0	0.001252819	5.15E-05	0	0	0	4.67E-05	0	0	0	0	0	0	0	0	0	0	0
k__Bacteria;p__Firmicutes;c__Clostridia;o__Clostridiales;f__Lachnospiraceae;Other	0.034161	0.05553622	0.03216971	0.032538386	0.021322605	0.04467321	0.048561241	0.025491095	0.046496476	0.099750915	0.070411985	0.098437753	0.048356255	0.030461395	0.029342119	0.020444795	0.001294643	0.0031058	0.002894356	3.41E-05	0.000822926	0.010785913	0.000119271	0.001249958	0.002471424	4.92E-05	0.000748018	0.020002703	0.009075958	0.009878785
k__Bacteria;p__Firmicutes;c__Clostridia;o__Clostridiales;f__Lachnospiraceae;g__	0.020638937	0.016258142	0.016058002	0.01254492	0.008498868	0.029686378	0.024757696	0.013987618	0.024166321	0.068459563	0.031560549	0.019514568	0.028940207	0.010953216	0.011994235	0.009762718	0.000647321	0.003780974	0.00280099	0	0.000145222	0.001487712	0.000149089	0.000844566	0.000695088	0	0.000498679	0.006577465	0.005725772	0.002776739
k__Bacteria;p__Firmicutes;c__Clostridia;o__Clostridiales;f__Lachnospiraceae;g__Anaerostipes	0.000474458	0	5.37E-05	0.000261352	0.000301735	0.002394063	0.003013107	0	0.001717704	0.001050829	0.013133583	5.41E-05	0.003162462	0	0.000978071	0.001619823	0.000111607	6.75E-05	4.67E-05	0	0	2.86E-05	0	6.76E-05	0	0	0	0.000765869	0.000304562	0.000533988
k__Bacteria;p__Firmicutes;c__Clostridia;o__Clostridiales;f__Lachnospiraceae;g__Blautia	0	0.006264605	0	0.000392029	0.000653759	0.000957625	0.000602621	0.000496828	0.000296156	0.002451934	0.001997503	0	0.003015371	0.000465333	0.001338412	0.000175116	0	0	0	0	0	0.00191686	0	0	0	0	0	0	6.09E-05	0
k__Bacteria;p__Firmicutes;c__Clostridia;o__Clostridiales;f__Lachnospiraceae;g__Butyrivibrio	0.003004903	0.037488192	0.001825994	0.00104541	0.008700025	0.009097438	0.015668156	0.005235802	0.013386247	0.017747334	0.04803995	0.067138764	0.035191586	0.005941941	0.006640585	0.006391735	0.000625	6.75E-05	0.000373465	6.82E-05	0	0.011100621	2.98E-05	0.000574305	0.001004016	0	0	0.00716313	6.09E-05	0.003310728
k__Bacteria;p__Firmicutes;c__Clostridia;o__Clostridiales;f__Lachnospiraceae;g__Clostridium	0.000553535	0	0	6.53E-05	0	9.58E-05	0	0	0	0	0	0	0	0	0	0	0	0	0	0	0	0	0	0	0	0	0	0	3.05E-05	0
k__Bacteria;p__Firmicutes;c__Clostridia;o__Clostridiales;f__Lachnospiraceae;g__Coprococcus	0.000474458	0.015015164	0.001987111	0.002678863	0.002564747	0.006511851	0.010646311	0.00030574	0.003257715	0.022534444	0.014831461	0	0.017871589	0.000894871	0.002934212	0.004947027	0.000223214	0.00027007	0.001073713	0	0	0.006379996	5.96E-05	6.76E-05	0	0	4.99E-05	0.001441636	0.001248706	0.00090778
k__Bacteria;p__Firmicutes;c__Clostridia;o__Clostridiales;f__Lachnospiraceae;g__Dorea	0.000790764	0.00328146	0.000537057	0.005031036	0.001961277	0.006176682	0.004318787	0.001758007	0.001895398	0.010080174	0.006691635	0.014379156	0.008237111	0.002434048	0.004427057	0.001225812	4.46E-05	0.000135035	0.000280099	0	4.84E-05	0.00380511	0	0.000168913	0.00057924	0	0.000199471	0.00081092	0.0009746	0.000320393
k__Bacteria;p__Firmicutes;c__Clostridia;o__Clostridiales;f__Lachnospiraceae;g__Epulopiscium	0.000316306	0.033908417	0.000590763	0.000588043	0.001558964	0.00114915	0.00160699	0.000840786	0.005567731	0.004008718	0.002047441	0.004054273	0.002757961	0	0.000669206	0.000831801	0.000133929	0.000202552	0.000140049	0	0	2.86E-05	0	0.000337826	0	0	0	0.001261432	0.000761406	0.000160197
k__Bacteria;p__Firmicutes;c__Clostridia;o__Clostridiales;f__Lachnospiraceae;g__Lachnospira	0.00086984	0	0.000644468	0.000196014	5.03E-05	0.000191525	0.000200874	0	5.92E-05	0.000194598	0	0.008108546	0	0.001073845	0.000720684	0	0	0	4.67E-05	0	0	0	0	0	0	0	0	0	6.09E-05	0
k__Bacteria;p__Firmicutes;c__Clostridia;o__Clostridiales;f__Lachnospiraceae;g__Moryella	0.000316306	0	0	0	0	4.79E-05	0	0	0	0.000272437	0	0	0	7.16E-05	0	0	0	0	0	0	0	0	0	0	0	0	0	0	0	0
k__Bacteria;p__Firmicutes;c__Clostridia;o__Clostridiales;f__Lachnospiraceae;g__Pseudobutyrivibrio	0	0	0	0	0	9.58E-05	0	0	0	0	0	0	0	0	0	0	0	0	0	0	0	0	0	0	0	0	0	0	0	0
k__Bacteria;p__Firmicutes;c__Clostridia;o__Clostridiales;f__Lachnospiraceae;g__Roseburia	0.000316306	0	0.000805585	0.003854949	0.004324868	0.005458463	0.005875559	0.004624322	0.002250785	0.004631431	0.001797753	0.008054489	0.014782673	0.000680102	0.00236796	0.00306453	0.000133929	0	4.67E-05	0	0	0	0	0	0.000154464	0	0	0.001306483	0.001675093	0.000427191
k__Bacteria;p__Firmicutes;c__Clostridia;o__Clostridiales;f__Lachnospiraceae;g__Shuttleworthia	0	0	0	0	0	0	0	0	0	0.001829221	0.001498127	0	0	0	0	0	0	0	0	0	0	0	0	0	0	0	0	0	0	0
k__Bacteria;p__Firmicutes;c__Clostridia;o__Clostridiales;f__Lachnospiraceae;g__Syntrophococcus	0	0	0	0	0.000201157	0.000143644	0.000200874	0	0.000355387	0	0	0	0	7.16E-05	0	0	0	0	0	0	0	0	0	0	0	0	0	0	0	0
k__Bacteria;p__Firmicutes;c__Clostridia;o__Clostridiales;f__Peptococcaceae;Other	0	0	0	0	0	0	0	0	0	0	0	0	0	0	0	0	0	0	0	0	0	0	0	0	3.86E-05	0	0	0	0	0
k__Bacteria;p__Firmicutes;c__Clostridia;o__Clostridiales;f__Peptococcaceae;g__Desulfonispora	0	0	0	0	0	0	0	0	0	0	0	0	0	0.000143179	0	0	0	0	0	0	0	0	0	0	0	0	0	0	0	0
k__Bacteria;p__Firmicutes;c__Clostridia;o__Clostridiales;f__Peptococcaceae;g__Peptococcus	0	0	0	0	0	0	0	7.64E-05	0	0	0	0	0	0	0	0	0	0	0	0	0	0	0	0	0	0	0	0	0	0
k__Bacteria;p__Firmicutes;c__Clostridia;o__Clostridiales;f__Peptococcaceae;g__rc4-4	0	0	5.37E-05	0	0	0	0	0	0	0	9.99E-05	0	0	0	0	0	0	6.75E-05	0	0	0	0	0	0	0	0	0	0	0	0
k__Bacteria;p__Firmicutes;c__Clostridia;o__Clostridiales;f__Peptostreptococcaceae;Other	7.91E-05	0.000845224	0.00075188	6.53E-05	0.000553181	0.000478813	0.000301311	0.000420393	0.000355387	0.000428116	0.000399501	0	0.000441274	0.000214769	0.000411819	0.000218895	0	0	0.000140049	0	0.002081518	5.72E-05	0	3.38E-05	0	0	0	9.01E-05	0	0.000106798
k__Bacteria;p__Firmicutes;c__Clostridia;o__Clostridiales;f__Peptostreptococcaceae;g__	7.91E-05	0	0.000537057	0.000326691	0.000955494	0.000335169	0.00130568	0	0	0	0	0	0.000551592	0	0.000308864	0.000175116	6.70E-05	0.000135035	0	0	0	0	0	3.38E-05	0	0	0	0.000135153	3.05E-05	0.000213595
k__Bacteria;p__Firmicutes;c__Clostridia;o__Clostridiales;f__Peptostreptococcaceae;g__Clostridium	0	0	5.37E-05	0	0	0	0	0	0	0	0	0	0	0	0	4.38E-05	0	0	0	0	0	0	0	0	0	0	0	0	0	0
k__Bacteria;p__Firmicutes;c__Clostridia;o__Clostridiales;f__Peptostreptococcaceae;g__Filifactor	0	0	0	0	0	0	0	0	0	0	0	0	0	0	0	0	0	0	0	0.008623628	0.004017814	2.86E-05	0	0	0	0	0	0	0	0
k__Bacteria;p__Firmicutes;c__Clostridia;o__Clostridiales;f__Peptostreptococcaceae;g__Peptostreptococcus	0.000158153	0.000894944	0	0	0	0	0	0.00045861	0.000473849	0	0.003595506	0	0	0	0	0	0	0	4.67E-05	0.010225646	0.083551167	0.000114439	0	0.00064187	0.001042632	0.003885883	0	0.004505113	0	0
k__Bacteria;p__Firmicutes;c__Clostridia;o__Clostridiales;f__Ruminococcaceae;Other	0.091016922	0.013971063	0.0216971	0.033518458	0.02464169	0.043236773	0.046100537	0.043491554	0.031037138	0.051685218	0.073108614	0.032596357	0.033941311	0.018040591	0.035107588	0.020532353	0.002232143	0.005401391	0.001400495	0.034085486	0.000338852	0.014247704	0.000566538	0.001317523	0.022242817	0	0.001047225	0.018516016	0.007096303	0.021946922
k__Bacteria;p__Firmicutes;c__Clostridia;o__Clostridiales;f__Ruminococcaceae;g__	0.133243713	0.098692388	0.115198711	0.141979745	0.102036711	0.165908547	0.151107317	0.168615761	0.103536101	0.185529696	0.177078652	0.140440024	0.102007796	0.03464939	0.110110162	0.048025567	0.007276786	0.016474242	0.002847673	0.000852137	0.001355407	0.026435499	0.001997793	0.004560657	0.025911338	0	0.002144318	0.154570437	0.033897789	0.08394297
k__Bacteria;p__Firmicutes;c__Clostridia;o__Clostridiales;f__Ruminococcaceae;g__Butyricicoccus	0.000158153	0	0.000161117	0	0	4.79E-05	5.02E-05	0	0	0.001440025	0.001048689	0	0	0	0	0	0	0	0	0	0	0	0	0	0	0	0	0	0	0
k__Bacteria;p__Firmicutes;c__Clostridia;o__Clostridiales;f__Ruminococcaceae;g__Clostridium	0	0	0	0	0	0	0	0	0	0	0	0	0	0	0	0	0	0	0	0	0	2.86E-05	0	0	0	0	0	0	0	0
k__Bacteria;p__Firmicutes;c__Clostridia;o__Clostridiales;f__Ruminococcaceae;g__Oscillospira	0.001186146	0.003530055	0.000698174	0.008820647	0.004475735	0.009480488	0.010646311	0.012076741	0.006574661	0.010625049	0.018826467	0.007459863	0.007722292	0.004474353	0.006897972	0.002714298	0.000491071	0.000202552	0	0	0.000145222	0.000858295	2.98E-05	0.000270261	0.000617856	0	0	0.008109204	0.001827374	0.004004913
k__Bacteria;p__Firmicutes;c__Clostridia;o__Clostridiales;f__Ruminococcaceae;g__Ruminococcus	0.05187411	0.027196341	0.011170784	0.008689971	0.007895399	0.013071582	0.028172551	0.024994267	0.015992418	0.068342804	0.046541823	0.030488134	0.016069721	0.005583993	0.016266859	0.020094563	0.00078125	0.002768213	0.001867326	3.41E-05	0.000338852	0.005092553	5.96E-05	0.000236478	0.001119864	0	0.000398943	0.009731045	0.002406043	0.0045923
k__Bacteria;p__Firmicutes;c__Clostridia;o__Clostridiales;f__Veillonellaceae;Other	0.000237229	9.94E-05	0.000161117	0.00209082	0.001508675	0.001197031	0.001657209	0.00015287	0.000296156	0.000155678	0.000349563	0.000162171	0.00025741	0.000250564	0.00118398	0.000788022	8.93E-05	0	4.67E-05	0.014452246	0	0	0	0.000101348	0	0	0	0.000765869	6.09E-05	0.001228173
k__Bacteria;p__Firmicutes;c__Clostridia;o__Clostridiales;f__Veillonellaceae;g__Anaerovibrio	0.000395382	0	0	0.000392029	0.000301735	0	0.000150655	0.001834442	0	0.000233518	0.000399501	0.006811179	0.001507686	0.000107384	0.00020591	0	0	0	0	0	0	0.002231568	0	0	0	0	4.99E-05	0.001216381	3.05E-05	0
k__Bacteria;p__Firmicutes;c__Clostridia;o__Clostridiales;f__Veillonellaceae;g__Dialister	0	0	0.000161117	0	0	0	0	0	0	0	0	0	0	0	0	0	0	0	0	0	0	0	0	0	0	0	4.99E-05	0	0	0
k__Bacteria;p__Firmicutes;c__Clostridia;o__Clostridiales;f__Veillonellaceae;g__Mitsuokella	0	0.002038483	0	0	0	0	0	0	0	0	0	0	0	0	0	0	0	0	0	0	0	0	0	0	0	0	0	0	0	0
k__Bacteria;p__Firmicutes;c__Clostridia;o__Clostridiales;f__Veillonellaceae;g__Phascolarctobacterium	0.017792187	0.003182022	0.003651987	0.007383208	0.004375157	0.007421594	0.007382112	0.007414202	0.005212344	0.003697361	0.002397004	0.008811287	0.003346326	0.003328919	0.005508082	0.004027668	0.000178571	6.75E-05	0.000373465	0	0	0	0	0.000101348	0.000617856	0	9.97E-05	0.002027301	0.001035512	0.000427191
k__Bacteria;p__Firmicutes;c__Clostridia;o__Clostridiales;f__Veillonellaceae;g__Schwartzia	0	0	0	0	0	0.000143644	0	0	0	0	0	0	0	0	0	0	0	0	0	0	0	0	0	0	0	0	0	0	0	0
k__Bacteria;p__Firmicutes;c__Clostridia;o__Clostridiales;f__Veillonellaceae;g__Succiniclasticum	7.91E-05	0	0	0	0	4.79E-05	0	7.64E-05	0	0	0	0	0	0.000680102	0	0	0	0.000135035	0	0	0	0	0	0	0	0	0	0.007974051	0	0
k__Bacteria;p__Firmicutes;c__Clostridia;o__Clostridiales;f__[Mogibacteriaceae];Other	0	0	0	0	0.000251446	9.58E-05	0.000451966	3.82E-05	0	3.89E-05	4.99E-05	0	0.000110318	0.000178974	0.000102955	0.00043779	0.000111607	0	0	0	0	0	0	0	0	0	0	4.51E-05	0	0
k__Bacteria;p__Firmicutes;c__Clostridia;o__Clostridiales;f__[Mogibacteriaceae];g__	0.005614424	0.010490727	0.005746509	0.003593597	0.007291929	0.007421594	0.014061166	0.009477948	0.010483919	0.014244571	0.011036205	0.011892535	0.004486284	0.008375989	0.007567178	0.009500044	0.000602679	0.000810209	0.000606881	0.000238598	0.000968148	0.008268246	8.95E-05	0.000270261	0.002471424	9.84E-05	0.0013963	0.001666892	0.000365475	0.001601965
k__Bacteria;p__Firmicutes;c__Clostridia;o__Clostridiales;f__[Mogibacteriaceae];g__Mogibacterium	0.006009805	0.012926963	0.00037594	0.000784057	0.003218506	0.003591094	0.010847185	0.003286708	0.005330806	0.008756908	0.00494382	0.005567869	0.009597705	0.004581737	0.005199218	0.004246563	0.000401786	0.000202552	0.000280099	0.000340855	0	2.86E-05	2.98E-05	0.000304044	0.000810936	0.004033448	9.97E-05	0.001126278	9.14E-05	0.00138837
k__Bacteria;p__Firmicutes;c__Clostridia;o__Clostridiales;f__[Tissierellaceae];Other	0	0	0	0	0	0	5.02E-05	0.000114653	5.92E-05	0	0	0	0	0.001503383	0.002882734	0	2.23E-05	0.000540139	0	0.001840616	0.005857295	0	0	0	0.000231696	0.003295622	0	0	0	0
k__Bacteria;p__Firmicutes;c__Clostridia;o__Clostridiales;f__[Tissierellaceae];g__	0	0	0	0.000130676	0.000100578	4.79E-05	0.000502185	0	0.000355387	0	0	0	0.000367728	0.002326664	0.002059096	8.76E-05	2.23E-05	6.75E-05	0	0	0	0	0	0	0.00057924	0	0	0	0	0
k__Bacteria;p__Firmicutes;c__Clostridia;o__Clostridiales;f__[Tissierellaceae];g__Anaerococcus	0	0	0	0	5.03E-05	0.000239406	0.001757646	0.000687916	0	0	0	0	0	0	0	0.000569127	0	0	0	0.000340855	0	0	0	0	0	0	0	0	9.14E-05	0
k__Bacteria;p__Firmicutes;c__Clostridia;o__Clostridiales;f__[Tissierellaceae];g__Finegoldia	0	0	0	0	0	0	0.000351529	0	0	0.004047638	0	0	0	0.014031571	0	0	0	0	0	0	0	0	0	3.38E-05	0	0	0	0	0	0
k__Bacteria;p__Firmicutes;c__Clostridia;o__Clostridiales;f__[Tissierellaceae];g__GW-34	0.000158153	0	0.000268528	0	0	0	0.000100437	0	0	0	0	0	0	0	0	0	4.46E-05	0	0	0.000783966	0	0	0	0	0	0	0	0	0	0
k__Bacteria;p__Firmicutes;c__Clostridia;o__Clostridiales;f__[Tissierellaceae];g__Helcococcus	0	0.009943817	0.186197637	0.00104541	0.011767664	0.000909744	0.018229297	0.012879309	0.130427057	0.000389196	4.99E-05	0	0.012024711	0.001503383	0.000360342	0.240127835	0.701986607	0.462088988	0.757574343	0.015202127	0.024010069	0.004548966	0.001669798	0.007060572	0.082020389	0.016969995	0.035306438	0.001306483	0.001005056	0.001121376
k__Bacteria;p__Firmicutes;c__Clostridia;o__Clostridiales;f__[Tissierellaceae];g__Parvimonas	0.000395382	0.004226122	0.000268528	0	0.000653759	0.000335169	0.000602621	0.00263701	0.002250785	0.000311357	0.003695381	0	0	0	0.000154432	0.001532265	0	0.127810411	0.000186733	0.147010703	0.07735502	0.050353332	0	3.38E-05	0.079394501	0.000196754	0.151747868	0	0	0
k__Bacteria;p__Firmicutes;c__Clostridia;o__Clostridiales;f__[Tissierellaceae];g__Peptoniphilus	0.000711687	0.008601402	0.004403867	0.000326691	0.000150867	0.000143644	0.000401748	0.004203929	0.005212344	0.001634623	0	5.41E-05	0	0.000322153	0	0.004159005	4.46E-05	0.011342921	0	0.002897266	0.017765515	0	0.178101798	0.003682308	0.00424776	0.004181013	0.001296564	0.00355904	3.05E-05	0
k__Bacteria;p__Firmicutes;c__Clostridia;o__Clostridiales;f__[Tissierellaceae];g__Sedimentibacter	0	0	0	0	0	0	0	0	0	0	0	0	0	0	0	0	0	0	0	0	0	0	0	0	0.000308928	0	0	0	0	0
k__Bacteria;p__Firmicutes;c__Clostridia;o__Clostridiales;f__[Tissierellaceae];g__Sporanaerobacter	0	0	0	0	0	0	5.02E-05	0	0.000118462	0	0	0	0	0	0	0	2.23E-05	0	0	0.088520008	0.151611966	8.58E-05	0	0	0	0	0	0	0	0
k__Bacteria;p__Firmicutes;c__Clostridia;o__Clostridiales;f__[Tissierellaceae];g__Tepidimicrobium	0	0	0	0	0	0	0	0	0	0	0	0	0	0	5.15E-05	0	0	0	0	0	0	0	0	0	0	0	0	0	0	0
k__Bacteria;p__Firmicutes;c__Clostridia;o__Clostridiales;f__[Tissierellaceae];g__Tissierella_Soehngenia	0	0	5.37E-05	0	0	0	0	0	0	0	0	0	0	0	0	0	0	0	0	0.00453337	0.00372737	2.86E-05	0	0	0	0	0	0	0	0
k__Bacteria;p__Firmicutes;c__Clostridia;o__Clostridiales;f__[Tissierellaceae];g__ph2	0	0	5.37E-05	0	0.000100578	0	0	0.004853627	0.001303086	0	0.015181024	0	0	0	0.00020591	0	0	0	0	0.118276638	0.139752154	8.58E-05	0	0	0	0.256074766	0	0	0	0
k__Bacteria;p__Firmicutes;c__Erysipelotrichi;o__Erysipelotrichales;f__Erysipelotrichaceae;Other	0.000237229	0	0	0	0	4.79E-05	5.02E-05	3.82E-05	0	0.000311357	4.99E-05	0	0	0.000250564	0.000154432	0	0	0	0	0	0	0	0	0	7.72E-05	0	0	9.01E-05	0	0
k__Bacteria;p__Firmicutes;c__Erysipelotrichi;o__Erysipelotrichales;f__Erysipelotrichaceae;g__	0	0.000248595	5.37E-05	0	0	0	0	0	0	0	0	0	0	0.000143179	0	0	0	0	0	0	0	0	0	0	0	0	0	0	0	0
k__Bacteria;p__Firmicutes;c__Erysipelotrichi;o__Erysipelotrichales;f__Erysipelotrichaceae;g__Bulleidia	0.000158153	0	0.000805585	6.53E-05	0	0.000191525	0	0	0	0	4.99E-05	0	0.001948959	3.58E-05	5.15E-05	0	0	0	4.67E-05	0	0	2.86E-05	0	0	3.86E-05	0	0	0	0	0
k__Bacteria;p__Firmicutes;c__Erysipelotrichi;o__Erysipelotrichales;f__Erysipelotrichaceae;g__Coprobacillus	7.91E-05	0	0	0	0	0	0	0	5.92E-05	7.78E-05	0	0	0	0	0.000102955	0	0	6.75E-05	0	0	0	0	0	0	0	0	0	0	0	5.34E-05
k__Bacteria;p__Firmicutes;c__Erysipelotrichi;o__Erysipelotrichales;f__Erysipelotrichaceae;g__Erysipelothrix	0	4.97E-05	0	0	0	0	0	0	0	0	0	0	0	0.000250564	0	0	0	0	0	0	0	0	0	0	0	0	0	0	0	0
k__Bacteria;p__Firmicutes;c__Erysipelotrichi;o__Erysipelotrichales;f__Erysipelotrichaceae;g__L7A_E11	0	0	0	6.53E-05	0	0	5.02E-05	0	0	0	0	0	0	0	5.15E-05	0	2.23E-05	0	0	0	0	0	0	0	0	0	0	4.51E-05	0	0
k__Bacteria;p__Firmicutes;c__Erysipelotrichi;o__Erysipelotrichales;f__Erysipelotrichaceae;g__RFN20	0.000158153	0	0	0	0	0	0.000200874	0	0	0	0	0	0	0	0	0	0	0	0	0	0	0	0	0	0	0	0	4.51E-05	0	0
k__Bacteria;p__Firmicutes;c__Erysipelotrichi;o__Erysipelotrichales;f__Erysipelotrichaceae;g__[Eubacterium]	0	0	0	0	0	0	5.02E-05	0	0	0.00093407	0	0	0.00091932	0	0	8.76E-05	0	0.000135035	0	0	0	0	0	0	0	0	0	0	0	0
k__Bacteria;p__Firmicutes;c__Erysipelotrichi;o__Erysipelotrichales;f__Erysipelotrichaceae;g__gut	0	0	0.000214823	6.53E-05	0	0	0	0	0	0	0	0	7.35E-05	0	0	0	0	0	0	0	0	0	0	0	0	0	0	0	3.05E-05	0
k__Bacteria;p__Firmicutes;c__Erysipelotrichi;o__Erysipelotrichales;f__Erysipelotrichaceae;g__p-75-a5	0	0	0	0	0.000100578	0	0	0.00045861	0	0	0	0	0	0	0	0	0	0.000135035	0	0	0	0	0	0	0	0	0	0	0	0
k__Bacteria;p__Fusobacteria;c__Fusobacteriia;o__Fusobacteriales;Other;Other	0	0	0.006176155	0	0	4.79E-05	0	0.000114653	0	0	0	0	0	0	0	0	0	0.003375869	0.02614257	0.004840139	0.003049666	0.000400538	0	0.000168913	0.001892184	0.004033448	0.001645639	4.51E-05	0	0
k__Bacteria;p__Fusobacteria;c__Fusobacteriia;o__Fusobacteriales;f__Fusobacteriaceae;Other	0	0	0	0	0	0	0	0	5.92E-05	0	0	0	0	0	0	0	0	0.007561947	4.67E-05	0.003272207	0.005808888	0	0	0	7.72E-05	0	0	0	0	0
k__Bacteria;p__Fusobacteria;c__Fusobacteriia;o__Fusobacteriales;f__Fusobacteriaceae;g__	0	0	0	0	0	0	5.02E-05	0	0	0	0	0	0	0	0	0	0	0	0	0	0	0	0	0	0	0	0	0	0	0
k__Bacteria;p__Fusobacteria;c__Fusobacteriia;o__Fusobacteriales;f__Fusobacteriaceae;g__Fusobacterium	0.000158153	0.002137921	0.0783029	0	5.03E-05	4.79E-05	0.000401748	0.001490484	0.003553871	0.000272437	0.000599251	0.005513812	0	0.000250564	0.000875116	0.000963138	0	0.021605563	0.118481864	0.052423478	0.068302837	0.007095242	0	0.019323671	0.038616002	0.033251353	0.022789608	0.018516016	0	0
k__Bacteria;p__Fusobacteria;c__Fusobacteriia;o__Fusobacteriales;f__Leptotrichiaceae;Other	0	0	0	0.000130676	0	0	0	0	0.002310016	0	0	0	0	3.58E-05	0	0	0.016540179	0.005198839	0	0.013156998	9.68E-05	8.58E-05	0	0	0.000115848	0	0.001146961	0	0	0
k__Bacteria;p__Fusobacteria;c__Fusobacteriia;o__Fusobacteriales;f__Leptotrichiaceae;g__	0	9.94E-05	0	0.000130676	0	9.58E-05	0	0	0	0	0	0	0	3.58E-05	0	0.000218895	0.147790179	0.001147796	0	0.097382235	4.84E-05	0.001773811	0	6.76E-05	3.86E-05	0	0.001695507	0	0	0.000320393
k__Bacteria;p__Fusobacteria;c__Fusobacteriia;o__Fusobacteriales;f__Leptotrichiaceae;g__Leptotrichia	0	0	0	0	0	0	0	0	0.000118462	0	0	0	0	0	0	0	0	0	0	0	0	0	0	0	0	0	0	0	0	0
k__Bacteria;p__Fusobacteria;c__Fusobacteriia;o__Fusobacteriales;f__Leptotrichiaceae;g__Sneathia	0	0	0	0	0	0	0	0	0	0	0	0	0	0	0	0	0	0	0	0.001363419	0	2.86E-05	0	0	0	0	0	0	0	0
k__Bacteria;p__Fusobacteria;c__Fusobacteriia;o__Fusobacteriales;f__Leptotrichiaceae;g__Streptobacillus	0	0	0	0	0	0	0	0	0	0	0	0	0	0	0	0	0	0	0	0	0	0	0	0	0	0	4.99E-05	0	0	0
k__Bacteria;p__Gemmatimonadetes;c__Gemmatimonadetes;o__;f__;g__	0	0	0	0	0	0	0	0	0	0	0	0	0	0	0	0	0	6.75E-05	0	0	0	0	0	0	0	0	0	0	0	0
k__Bacteria;p__Lentisphaerae;c__[Lentisphaeria];o__Victivallales;f__Victivallaceae;Other	0	0	0	0.000130676	0.000452602	0.00038305	0.000200874	3.82E-05	0	0	0.000699126	0	0	0	0.000102955	0	0.000111607	0	0	0	0	0	2.98E-05	0	0	0	0	0.001081227	9.14E-05	0
k__Bacteria;p__Lentisphaerae;c__[Lentisphaeria];o__Victivallales;f__Victivallaceae;g__	0.000395382	4.97E-05	0	0.001306762	0.002162434	0.002394063	0.00160699	0.013605442	0.00201386	0	4.99E-05	0.006324666	0	0	0.005713992	0.000262674	0.00015625	0.000540139	0	0	0	0	2.98E-05	0	0.001428792	0	4.99E-05	0.000585665	6.09E-05	0.000320393
k__Bacteria;p__Lentisphaerae;c__[Lentisphaeria];o__Victivallales;f__Victivallaceae;g__Victivallis	0	0	0	0	5.03E-05	0	0	0.000191088	0	0	0	0	0	0	0.000102955	0	0	0	0	0	0	0	0	0	0	0	0	4.51E-05	0	0
k__Bacteria;p__Lentisphaerae;c__[Lentisphaeria];o__Z20;f__R4-45B;g__	0	0	0	6.53E-05	0.000100578	0	0	0	0	0	0	0	0	0	0	0	0	0	0	0	0	0	0	0	0	0	0	0	0	0.000213595
k__Bacteria;p__OD1;Other;Other;Other;Other	0	0	0	0	0	0	0	0	0	3.89E-05	4.99E-05	0	0	0	0	0	0	0	0	0	0	0	0	0	0	0	0	0	0	0
k__Bacteria;p__Planctomycetes;c__Planctomycetia;Other;Other;Other	0	0	0	0	0	0	0	3.82E-05	0	0	0	0	0	0	0	0	0	0	0	0	0	0	0	0	0	0	0	0	0	0
k__Bacteria;p__Planctomycetes;c__Planctomycetia;o__Pirellulales;f__Pirellulaceae;g__	0.001265222	0	0	6.53E-05	0	0.000143644	5.02E-05	0.004547887	0	0	0.000349563	0	0	0.000143179	0.000308864	4.38E-05	0	6.75E-05	0	0	0	0	0	0	0	0	0	0	0	5.34E-05
k__Bacteria;p__Proteobacteria;Other;Other;Other;Other	0.000316306	0	0.003651987	0.001894806	0.002816193	0.00038305	0.000200874	7.64E-05	0	0.00093407	0.002546816	0	0	0	0.002831257	4.38E-05	0	0	9.34E-05	0	0	0	2.98E-05	0	0.000115848	0	0	0.000315358	0	0.000320393
k__Bacteria;p__Proteobacteria;c__Alphaproteobacteria;Other;Other;Other	0	0	5.37E-05	0.000196014	0	0	0	0.00015287	0	0	0	0	0	0	0	0	0	0	0	0	0	0	0	0	0.000733704	0	0	0	0	0
k__Bacteria;p__Proteobacteria;c__Alphaproteobacteria;o__Caulobacterales;f__Caulobacteraceae;Other	0	0	0.000107411	0	0	0	0	0	0	0	0	0	0	0	0	0	0	0	0	0	0	0	0	0	0	0	0	0	0	0
k__Bacteria;p__Proteobacteria;c__Alphaproteobacteria;o__RF32;f__;g__	0.000632611	9.94E-05	0.004189044	0.004900359	0.002313301	0.000478813	0.002209612	0.004356799	0.001362317	0.002568693	0.004644195	0	0.002169596	0.000143179	0.001956141	4.38E-05	0.000379464	0	0	0	0	0	0	0.000135131	0	0	0	0	0.000456844	0.000427191
k__Bacteria;p__Proteobacteria;c__Alphaproteobacteria;o__Rhizobiales;Other;Other	0	0.002535673	0	0	5.03E-05	4.79E-05	0.000100437	0.001605136	5.92E-05	0	0	0	0.000882548	0	0	0.000350232	0	0	0	0	0	0	0	0	0.000308928	0	0	4.51E-05	0	0
k__Bacteria;p__Proteobacteria;c__Alphaproteobacteria;o__Rhizobiales;f__Beijerinckiaceae;Other	0	0	0	0	5.03E-05	0	0	0	0	3.89E-05	0	0	0	0	0	0.000131337	0	0	0	0	0	0	0	0	0	0	0	0	0	0
k__Bacteria;p__Proteobacteria;c__Alphaproteobacteria;o__Rhizobiales;f__Beijerinckiaceae;g__	7.91E-05	0	0.000429646	0	0.001156651	0.000191525	0.000150655	0	0	0	0	0	0	0	0	4.38E-05	0	0	0	0	0	0	0	0	0	0	0	0	3.05E-05	0
k__Bacteria;p__Proteobacteria;c__Alphaproteobacteria;o__Rhizobiales;f__Bradyrhizobiaceae;g__Bosea	0	0	0	0	0	0	0.000301311	0	0	0	0	0	3.68E-05	0	0	4.38E-05	0	0	0	0	0	0	0	0	0	0	0	0	0	0
k__Bacteria;p__Proteobacteria;c__Alphaproteobacteria;o__Rhizobiales;f__Brucellaceae;Other	0	0	0	0	0	4.79E-05	5.02E-05	0	0	0	0	0	0	0	0	0	0	0	0	0	0	0	0	0	0	0	0	0	0	0.000106798
k__Bacteria;p__Proteobacteria;c__Alphaproteobacteria;o__Rhizobiales;f__Hyphomicrobiaceae;g__Devosia	0	0	0	0	0.000100578	0	0.000401748	0	0	3.89E-05	0.001398252	0	0	0	0	8.76E-05	0	0	0	0	0	0	0	0	0.004981464	0	0	0	0	0
k__Bacteria;p__Proteobacteria;c__Alphaproteobacteria;o__Rhizobiales;f__Methylobacteriaceae;g__Methylobacterium	7.91E-05	0	0	0	0	0	0.000301311	0	0	0.000194598	0	0	0	0	0	0	2.23E-05	0	0	0	0	0	0	0	0	0	0	0	0	0
k__Bacteria;p__Proteobacteria;c__Alphaproteobacteria;o__Rhizobiales;f__Phyllobacteriaceae;Other	0	0	0	0	0.000402313	0	0	0	0	0	0	0	0	0	0	0	8.93E-05	0	0	0	0	0	0	0	0.001042632	0	0	0	6.09E-05	0
k__Bacteria;p__Proteobacteria;c__Alphaproteobacteria;o__Rhizobiales;f__Phyllobacteriaceae;g__	0	0	5.37E-05	0	0	0	0	0	0	0	0	0	0	0	0	0	0	0	0	0	0	0	0	0	0	0	0	0	0	0
k__Bacteria;p__Proteobacteria;c__Alphaproteobacteria;o__Rhizobiales;f__Phyllobacteriaceae;g__Mesorhizobium	0	0	0	6.53E-05	0.000201157	0	0.000100437	0	0	0	0	0	0	0	0	8.76E-05	6.70E-05	0	0	0	0	0	0	3.38E-05	0	0	0	0	3.05E-05	0
k__Bacteria;p__Proteobacteria;c__Alphaproteobacteria;o__Rhizobiales;f__Phyllobacteriaceae;g__Thermovum	0	0	0	0	0	0	0.000100437	0	0	0	0	0	0	0	0	0	0	0	0	0	0	0	0	0	0	0	0	0	0	0
k__Bacteria;p__Proteobacteria;c__Alphaproteobacteria;o__Rhizobiales;f__Rhizobiaceae;Other	0	0	0	0	0	0	0	0	0	0	0	0	0	0	0	0	0	0	0	0	0	0	0	0	7.72E-05	0	0	0	0	0
k__Bacteria;p__Proteobacteria;c__Alphaproteobacteria;o__Rhizobiales;f__Rhizobiaceae;g__Agrobacterium	0	0	0	0	0	0	5.02E-05	3.82E-05	0	3.89E-05	0	0	0	0	5.15E-05	0.000919359	6.70E-05	0	0	3.41E-05	0	0	0	0	0.003436824	0	0	0.000901023	3.05E-05	0
k__Bacteria;p__Proteobacteria;c__Alphaproteobacteria;o__Rhizobiales;f__Xanthobacteraceae;g__Xanthobacter	0	0	0	0	0	0	0	0	0	0	0	0	0	0	0	0	0	0	0	0	0	0	0	0	3.86E-05	0	0	0	0	0
k__Bacteria;p__Proteobacteria;c__Alphaproteobacteria;o__Rhodobacterales;f__Rhodobacteraceae;Other	0	0	0	0	0	0	0	0	5.92E-05	0	0	0	0	0	0	0	6.70E-05	0	0	0	0	0	0	0	0.001853568	0	0	0	0	0
k__Bacteria;p__Proteobacteria;c__Alphaproteobacteria;o__Rhodobacterales;f__Rhodobacteraceae;g__Anaerospora	0	0	5.37E-05	0	0	0	0	0	0.000414618	0	0	0	0	0	0	0	0	0	0	0	0	0	0	0	0.001042632	0	0	0	0	0
k__Bacteria;p__Proteobacteria;c__Alphaproteobacteria;o__Rhodobacterales;f__Rhodobacteraceae;g__Loktanella	0	0	0.000161117	0.000196014	0.001609253	0	5.02E-05	0	0	0	0	0	0	0	0	4.38E-05	0	0	0	0	0	0	0	0	0	0	0	0	0	0
k__Bacteria;p__Proteobacteria;c__Alphaproteobacteria;o__Rhodobacterales;f__Rhodobacteraceae;g__Paracoccus	0	0	0	0	0	0	0	0.000535045	0	0	0	0	0	0	5.15E-05	0	0	0	0	0	0	0	0	0	3.86E-05	0	0	0	0	0
k__Bacteria;p__Proteobacteria;c__Alphaproteobacteria;o__Rhodobacterales;f__Rhodobacteraceae;g__Rhodobacter	7.91E-05	0	0	0	0	4.79E-05	0.000150655	0	0.001184624	0	0	0	0	0	0	4.38E-05	0	0.000135035	4.67E-05	0	0	2.86E-05	0	0	0.004556688	0	0	0	0	0
k__Bacteria;p__Proteobacteria;c__Alphaproteobacteria;o__Rhodospirillales;f__Acetobacteraceae;Other	0	0	5.37E-05	0	0	0	0	0	0	0	0	0	0	0	0.000102955	0	0	0	0	0	0	0	0	0	0	0	0	0	3.05E-05	0
k__Bacteria;p__Proteobacteria;c__Alphaproteobacteria;o__Rhodospirillales;f__Rhodospirillaceae;g__	0	0	0	0	0	0	0	0	0	0	0	0	0	0	0	0	0	0	0	0	0	0	0	0	0.000695088	0	0	0	0	0
k__Bacteria;p__Proteobacteria;c__Alphaproteobacteria;o__Rhodospirillales;f__Rhodospirillaceae;g__Skermanella	0	0	0	0	0	0	0	0	0	0	0	0	0	0	0	0	0	0	0	0	0	0	0	0	7.72E-05	0	0	0	0	0
k__Bacteria;p__Proteobacteria;c__Alphaproteobacteria;o__Rickettsiales;f__;g__	0	0	0.000107411	0	0	0	0	0	0	3.89E-05	0	0	0	0	0	0.000350232	0	0	0	0	0	0	0	0	0	0	0	0	0	0
k__Bacteria;p__Proteobacteria;c__Alphaproteobacteria;o__Rickettsiales;f__mitochondria;Other	0	0	0	0	0	0	0	0	0.000651543	0	0	0	0	0.000178974	0	0	0	0	0	0	0	0	0	0	0	0	0	0	0	0
k__Bacteria;p__Proteobacteria;c__Alphaproteobacteria;o__Sphingomonadales;Other;Other	0	0	0.000590763	0	0.001056072	9.58E-05	0	0	0	0	0	0	3.68E-05	0	5.15E-05	0	2.23E-05	0	0	0	0	0	0	0	0	0	0	0	0	0
k__Bacteria;p__Proteobacteria;c__Alphaproteobacteria;o__Sphingomonadales;f__;g__	0	0	0	0	0	0	0	0	0	0.001050829	0	0	0	0	0	0	0	0	0	0	0	0	0	0	0.009036145	0	0	0	0	0
k__Bacteria;p__Proteobacteria;c__Alphaproteobacteria;o__Sphingomonadales;f__Erythrobacteraceae;Other	0	0	0	0	0	0	0	0	0	3.89E-05	0	0	0	0	0	0	0	0	0	0	0	0	0	0	0.000888168	0	0	0	0	0
k__Bacteria;p__Proteobacteria;c__Alphaproteobacteria;o__Sphingomonadales;f__Erythrobacteraceae;g__	0	0	0.000161117	0	0.000201157	0	0	0	0	3.89E-05	0	0	0	0	0	0	0	0	0	0	0	0	0	0	0.003745752	0	0	0	0	0
k__Bacteria;p__Proteobacteria;c__Alphaproteobacteria;o__Sphingomonadales;f__Erythrobacteraceae;g__Lutibacterium	0	0	0.001181525	0	0.000854916	0.000287288	0	0	0	0	0	0	0	0	0	0	0	0	0	0	0	0	0	0	0	0	0	0	0	0
k__Bacteria;p__Proteobacteria;c__Alphaproteobacteria;o__Sphingomonadales;f__Sphingomonadaceae;Other	0	0	0	0	0.000150867	0.000143644	5.02E-05	0	0	0	0	0	0	0	0.000617729	8.76E-05	8.93E-05	0	0	0	0	0	0	0	0	0	0	0	0	5.34E-05
k__Bacteria;p__Proteobacteria;c__Alphaproteobacteria;o__Sphingomonadales;f__Sphingomonadaceae;g__	0	0	0.001288937	0	0	0	0	0	0	0	0	0	0	0	0	0	0	0	0	0	0	0	0	0	0	0	0	0	0	0
k__Bacteria;p__Proteobacteria;c__Alphaproteobacteria;o__Sphingomonadales;f__Sphingomonadaceae;g__Novosphingobium	0	0	0	0	0	0	0	0.000382175	0	0	0	0	0	0	0	0	0	0	0	0	0	0	0	0	0	0	0	0	0	0
k__Bacteria;p__Proteobacteria;c__Alphaproteobacteria;o__Sphingomonadales;f__Sphingomonadaceae;g__Sphingobium	7.91E-05	0	0	0	0	0	0	0	0	0	4.99E-05	0	0	0	0	0	0	0	0	0	0	0	0	0	0.002162496	0	0	0	0	0
k__Bacteria;p__Proteobacteria;c__Alphaproteobacteria;o__Sphingomonadales;f__Sphingomonadaceae;g__Sphingomonas	7.91E-05	0	0.000590763	0	5.03E-05	0	0	0	0.000236925	0	0	0	0	0	0	0	2.23E-05	0	0	0	0	0	0	0	0.002548656	0	0	0	0	0
k__Bacteria;p__Proteobacteria;c__Alphaproteobacteria;o__Sphingomonadales;f__Sphingomonadaceae;g__Sphingopyxis	0	0	0.006068743	0.000261352	0.002313301	0.001197031	5.02E-05	3.82E-05	0	0	0	0	0	0	0	4.38E-05	0	0	0	0	0	0	0	0	0.002278344	0	0	0	0	0
k__Bacteria;p__Proteobacteria;c__Betaproteobacteria;Other;Other;Other	7.91E-05	0	0.000107411	0	5.03E-05	0	0.000150655	0	0.000177694	0	0	0	0	0	0	0	0	0	4.67E-05	0	0	0	0	3.38E-05	0	0	0	4.51E-05	0	0
k__Bacteria;p__Proteobacteria;c__Betaproteobacteria;o__ASSO-13;f__;g__	0	0	0	0	0	0	0	0	0	0	0	0	0	0	0	0	2.23E-05	0	0	0	0	0	0	0	0	0	0	0	0	0
k__Bacteria;p__Proteobacteria;c__Betaproteobacteria;o__Burkholderiales;Other;Other	0	0	0	0	0.000100578	0	0	0	0	0	0	0	0	0	0	0	0	0	0	0	0	0	0	0	3.86E-05	0	0	0	0	0
k__Bacteria;p__Proteobacteria;c__Betaproteobacteria;o__Burkholderiales;f__Alcaligenaceae;Other	0	0	0.000107411	0	0	0	0	0	0	0	0	0	0	0	0	0	0	0	0	0	0	0	0	0	0.00019308	0	0	0	0	0
k__Bacteria;p__Proteobacteria;c__Betaproteobacteria;o__Burkholderiales;f__Comamonadaceae;Other	0	0	0	6.53E-05	5.03E-05	4.79E-05	5.02E-05	3.82E-05	0	0	0	0	0	0	0	0	0	0	0	0	0	0	0	0	0	0	0	0	0	0
k__Bacteria;p__Proteobacteria;c__Betaproteobacteria;o__Burkholderiales;f__Comamonadaceae;g__Comamonas	0	0	0	0	0	0	0	0	0	0	0	0	0	3.58E-05	0	0	0	0	0	0	0	0	0	0	0	0	0	0	0	0
k__Bacteria;p__Proteobacteria;c__Betaproteobacteria;o__Burkholderiales;f__Comamonadaceae;g__Curvibacter	0	0	0	0	0.000100578	0	0	3.82E-05	0	0	0	0	0	0	0.000360342	4.38E-05	0	0	0	0	0	0	0	0	0	0	0	0.000135153	0	0
k__Bacteria;p__Proteobacteria;c__Betaproteobacteria;o__Burkholderiales;f__Comamonadaceae;g__Pelomonas	0	0	0	0	5.03E-05	0	0	0	0	0	0	0	0	0	0	0	0	0	0	0	0	0	0	0	0	0	0	0	0	0
k__Bacteria;p__Proteobacteria;c__Betaproteobacteria;o__Burkholderiales;f__Comamonadaceae;g__Variovorax	0	0	0	0	0.000150867	0	0	0	0	0	0	0	0	0	0	0	0	0	0	0	0	0	0	0	0	0	0	0	0	0
k__Bacteria;p__Proteobacteria;c__Betaproteobacteria;o__Neisseriales;f__Neisseriaceae;Other	0	0	0	0	0.000502892	0	0.000351529	0.000343958	0	0	4.99E-05	0	0	0	0	0	0	0	0	0	0	0	0	0	0	0	0	0	0	0
k__Bacteria;p__Proteobacteria;c__Betaproteobacteria;o__Neisseriales;f__Neisseriaceae;g__Alysiella	0	0	0	0	0	0	0	0.000114653	0	0	4.99E-05	0	0	0	0	0	0	0	0	0	0	0	0	0	0	0	0	0	0	0
k__Bacteria;p__Proteobacteria;c__Betaproteobacteria;o__SC-I-84;f__;g__	0	0	0	0	0	0	0	0	0	0	0	0	0	0	0	0	0	0	0	0	0	0	0	0	3.86E-05	0	0	0	0	0
k__Bacteria;p__Proteobacteria;c__Deltaproteobacteria;Other;Other;Other	0	0	0	0	0	0	0	0	0	0	0	0	0	0	0	0	0	0	0	0	0	0	0	0	0.000270312	0	0	0	0	0
k__Bacteria;p__Proteobacteria;c__Deltaproteobacteria;o__Desulfovibrionales;f__Desulfovibrionaceae;g__	0	0	0	0	0	0	0	0	0	3.89E-05	0	0	0	0	0	0	0	0	0	0	0	0	0	0	0	0	0	0	0	0
k__Bacteria;p__Proteobacteria;c__Epsilonproteobacteria;o__Campylobacterales;f__Campylobacteraceae;g__Arcobacter	0	0	0	0	5.03E-05	0	0.000401748	0	0	0	0	0	0	0	0	0	0	0	0	0	0	0	0	0	0	0	0	0	0	0
k__Bacteria;p__Proteobacteria;c__Epsilonproteobacteria;o__Campylobacterales;f__Campylobacteraceae;g__Campylobacter	7.91E-05	0	0	0.000588043	0.000251446	0.00038305	5.02E-05	0	0.00752236	0	0	0	0.00496433	0.000143179	0	0.000350232	0	0	0	0.003715318	0.001694259	0.029353704	0	0.00050674	0	0	0.00184511	0	0	0.000320393
k__Bacteria;p__Proteobacteria;c__Gammaproteobacteria;Other;Other;Other	0	4.97E-05	0.000107411	0.004573669	0.00120694	0.000239406	0.001255461	0.000420393	0.000118462	0	0	0	0.000551592	0.000501128	0.004375579	0.000218895	4.46E-05	0	0	0	0	0	0	0	0	0	0	0.000720818	0	5.34E-05
k__Bacteria;p__Proteobacteria;c__Gammaproteobacteria;o__Aeromonadales;f__Succinivibrionaceae;g__	7.91E-05	0	0	0	0	0	0	0	0	0	0	0	0	0	0	0	0	0	0	0	0	0	0	0	0	0	0	0	0	0
k__Bacteria;p__Proteobacteria;c__Gammaproteobacteria;o__Aeromonadales;f__Succinivibrionaceae;g__Ruminobacter	0	0	0	0	0	0	0	0	0	0.000116759	0	0	0	0	5.15E-05	0	0	0	4.67E-05	0	0	0	0	0	0	0	0	4.51E-05	0	0
k__Bacteria;p__Proteobacteria;c__Gammaproteobacteria;o__Alteromonadales;Other;Other	0	0	0	0.007579222	0.000100578	4.79E-05	0	0	0	0	0	0	0	0	0	0	0	0	0	0	0	0	0	0	0	0	0	0	0	0
k__Bacteria;p__Proteobacteria;c__Gammaproteobacteria;o__Alteromonadales;f__Alteromonadaceae;Other	0	0	0	0	0	0	0	0	0	0	0	0	0	0	0	0	0	0	0	0	0	0	0	0	0.000463392	0	0	0	0	0
k__Bacteria;p__Proteobacteria;c__Gammaproteobacteria;o__Alteromonadales;f__Alteromonadaceae;g__BD2-13	0	0	0	0	0.000201157	0	0	0	0	0	0	0	0	0	0	0	0	0	0	0	0	0	0	0	0	0	0	0	0	0
k__Bacteria;p__Proteobacteria;c__Gammaproteobacteria;o__Alteromonadales;f__Alteromonadaceae;g__Cellvibrio	0	0	0	0	0.000553181	9.58E-05	0	0	0	0	0	0	0	0	0	0	0	0	0	0	0	0	0	0	0.00057924	0	0	0	0	0
k__Bacteria;p__Proteobacteria;c__Gammaproteobacteria;o__Alteromonadales;f__Idiomarinaceae;g__	0	0	0	0.000196014	0	0	0	0	0	0	0	0	0	0	0	0	0	0	0	0	0	0	0	0	0	0	0	0	0	0
k__Bacteria;p__Proteobacteria;c__Gammaproteobacteria;o__Alteromonadales;f__Idiomarinaceae;g__Pseudidiomarina	0	0	0	0	0	0	0	0	0	0	0	0	0	0	0	0	0	0	0	0	0	0	0	0	0.000463392	0	0	0	0	0
k__Bacteria;p__Proteobacteria;c__Gammaproteobacteria;o__Alteromonadales;f__[Chromatiaceae];Other	0	0	0	0	0.000502892	0.000239406	0	0	0	0	0	0	0	0	0	0	0	0	0	0	0	0	0	0	0	0	0	0	0	0
k__Bacteria;p__Proteobacteria;c__Gammaproteobacteria;o__Alteromonadales;f__[Chromatiaceae];g__Rheinheimera	0	0	0.000214823	0.000130676	0.001156651	0.000478813	0	0	0	0	0	0	0	0	0	0	0	0	0	0	0	0	0	0	0	0	0	0	0	0
k__Bacteria;p__Proteobacteria;c__Gammaproteobacteria;o__Enterobacteriales;f__Enterobacteriaceae;Other	0	0	0	0	0	0	0	0.001070091	0.00100693	7.78E-05	0	0	0.000110318	0.000214769	0	0	0	0	0	0	0	8.58E-05	0	0	0	0	0	0	0	0.002082555
k__Bacteria;p__Proteobacteria;c__Gammaproteobacteria;o__Enterobacteriales;f__Enterobacteriaceae;g__Proteus	0	0	0	0	0	0	0	0	0	0	0	0	0	0.019615564	0	0	0	0	0	0	0	2.86E-05	0	0	0	0	0	0	0	0
k__Bacteria;p__Proteobacteria;c__Gammaproteobacteria;o__Enterobacteriales;f__Enterobacteriaceae;g__Providencia	0	0	0	0	0	0	0	0	0	0	0	0	0	0	0	0	0	0	0	0	0	0	0	0	0	0	0	0.000315358	0	0
k__Bacteria;p__Proteobacteria;c__Gammaproteobacteria;o__Legionellales;f__;g__	0	0	0	0	0	0	0	0	5.92E-05	0	0	0	0	0	0	0	0	0	0	0	0	0	0	0	0	0	0	0	0	0
k__Bacteria;p__Proteobacteria;c__Gammaproteobacteria;o__Oceanospirillales;f__Alcanivoracaceae;g__Alcanivorax	0	0	0	0	0	0	0	0	0	0	0	0	0	0	0	0	0	0	0	0	0	0	0	0	0.000270312	0	0	0	0	0
k__Bacteria;p__Proteobacteria;c__Gammaproteobacteria;o__Oceanospirillales;f__Halomonadaceae;Other	0	0	0	0.000392029	0.000150867	0	0	0	0	0	0	0	0	0	0	0	0	0	0	0	0	0	0	0	0	0	0	0	0	0
k__Bacteria;p__Proteobacteria;c__Gammaproteobacteria;o__Oceanospirillales;f__Halomonadaceae;g__Halomonas	0	0	0.003383459	0.036001307	0.004526025	0.000478813	0	0	0	0	0	0	0	0	0	0	0	0	0	0	0	0	0	0	0	0	0	0	0	0
k__Bacteria;p__Proteobacteria;c__Gammaproteobacteria;o__Pasteurellales;f__Pasteurellaceae;Other	0	0.000149157	0.000161117	0.000326691	0.000502892	0	5.02E-05	0	0.003316946	0	0.000149813	0	0	3.58E-05	5.15E-05	0.000218895	0.00203125	0	0.002894356	0.000136342	4.84E-05	2.86E-05	0.001013806	0.000101348	7.72E-05	0	0.001246696	0	3.05E-05	0
k__Bacteria;p__Proteobacteria;c__Gammaproteobacteria;o__Pasteurellales;f__Pasteurellaceae;g__	0	0	0	0	0	0	0	0	0	0	0	0	0	0	0	0	0	0	0	0	0	0	2.98E-05	0	0	0	0	0	0	0
k__Bacteria;p__Proteobacteria;c__Gammaproteobacteria;o__Pasteurellales;f__Pasteurellaceae;g__Actinobacillus	0	0	0	0	5.03E-05	0	0	0	0	0	0	0	0	0	0	0	0	0	0	0	0	0	0	0	0	0	4.99E-05	0	0	0
k__Bacteria;p__Proteobacteria;c__Gammaproteobacteria;o__Pseudomonadales;Other;Other	7.91E-05	0	0	0	0	0	0	0	0	0	0	0	0	0	0	0	0	0	0	0	0	0	0	0	0	0	0	0	0	0
k__Bacteria;p__Proteobacteria;c__Gammaproteobacteria;o__Pseudomonadales;f__Moraxellaceae;Other	0	0	0	0	0	0	5.02E-05	0	5.92E-05	0	0	0	0	0	0	0	0	0	0	0	0	0	0	0	0	0	0	0	0	0
k__Bacteria;p__Proteobacteria;c__Gammaproteobacteria;o__Pseudomonadales;f__Moraxellaceae;g__Acinetobacter	7.91E-05	0.010490727	0.00075188	0.000457367	0.003168217	0.000813981	0.003264199	0.001222961	0.001836167	0.000817311	0	0.026109519	0.005001103	0.001073845	0.001853186	0.00043779	2.23E-05	0	0	3.41E-05	0	0.000429148	0	6.76E-05	0.003243744	0	0	0.000991125	0	5.34E-05
k__Bacteria;p__Proteobacteria;c__Gammaproteobacteria;o__Pseudomonadales;f__Moraxellaceae;g__Enhydrobacter	0	0	0	0	0.000201157	0	0	0	0.000118462	0	0	0	0	0	0	0	0	0	0	0	0	0	0	0	0	0	0	0	0	0
k__Bacteria;p__Proteobacteria;c__Gammaproteobacteria;o__Pseudomonadales;f__Moraxellaceae;g__Moraxella	0	0	0	0	0	0	0	0	0	0	0	0	0.001250276	0	0	0	0	0	0	0	0	0	0	0	0	0	0	0	0	0
k__Bacteria;p__Proteobacteria;c__Gammaproteobacteria;o__Pseudomonadales;f__Moraxellaceae;g__Psychrobacter	0.000711687	0.007159549	0.000429646	0	0.000201157	0	0.006026214	0.002063747	0.004442338	0.000778392	0.002047441	5.41E-05	0	0.001539177	0.001492845	4.38E-05	8.93E-05	0	0	0	0	0	0	0	0.001119864	0	0	0	0	0
k__Bacteria;p__Proteobacteria;c__Gammaproteobacteria;o__Pseudomonadales;f__Pseudomonadaceae;Other	0.000158153	0	5.37E-05	0.000261352	0.000150867	0	5.02E-05	0	0	0	0	0	0	3.58E-05	0.000102955	0	4.46E-05	0	0	0	0	0	0	0	0	0	0	0	0	0
k__Bacteria;p__Proteobacteria;c__Gammaproteobacteria;o__Pseudomonadales;f__Pseudomonadaceae;g__	0	0	0.001342642	0.000261352	0.002112145	0.00038305	0.002109175	3.82E-05	0.001066161	0	0.000349563	0	0	0.012993521	0.000463297	0	0	0	0	0	0	0	0	0	0.001042632	0	9.97E-05	0.000225256	0	0.000160197
k__Bacteria;p__Proteobacteria;c__Gammaproteobacteria;o__Pseudomonadales;f__Pseudomonadaceae;g__Pseudomonas	0.023881069	0.007109829	0.005209452	0.014178373	0.01981393	0.001627963	0.000753277	0.002293052	0.001540011	0.003269246	0.000948814	0.015676523	0.001397367	0.001181229	0.002059096	0.000175116	4.46E-05	6.75E-05	0	3.41E-05	0	0.004205648	0	3.38E-05	0.003552672	0	0	0.001081227	0	0.00048059
k__Bacteria;p__Proteobacteria;c__Gammaproteobacteria;o__Xanthomonadales;f__Sinobacteraceae;g__	0	0	0	0	0	0	0	0	0	0	0	0	0	0	0	0.00043779	0	0	0	0	0	0	0	0	0	0	0	0	0	0
k__Bacteria;p__Proteobacteria;c__Gammaproteobacteria;o__Xanthomonadales;f__Xanthomonadaceae;Other	0	0	0	0.000784057	0.001860699	0.000239406	5.02E-05	0	0	0	0	0	0	0	0	0	0	0	0	0	0	0	0	0	3.86E-05	0	0	0	0	0
k__Bacteria;p__Proteobacteria;c__Gammaproteobacteria;o__Xanthomonadales;f__Xanthomonadaceae;g__Ignatzschineria	0	0	0	0	0	0	0	0	0	0	9.99E-05	0	0	0.000178974	0	0	0	0	0	0	0	0	0	0	0	0	0	0	0	0
k__Bacteria;p__Proteobacteria;c__Gammaproteobacteria;o__Xanthomonadales;f__Xanthomonadaceae;g__Stenotrophomonas	0	0	0	6.53E-05	0	0	0	0	0	0	0	0	0	0	0	0	0	0	0	0	0	0	0	0	0	0	0	0	0	0
k__Bacteria;p__Proteobacteria;c__Gammaproteobacteria;o__Xanthomonadales;f__Xanthomonadaceae;g__Thermomonas	0	0	0	0	0	0	0	0	0	0	0	0	0	0	0	0	0	0	0	0	0	0	0	0	0.000270312	0	0	0	0	0
k__Bacteria;p__Spirochaetes;c__Spirochaetes;o__M2PT2-76;f__;g__	0.000632611	0	0	0.000261352	0.00060347	0.001053388	0.000301311	0.005961935	0	0.000428116	0.0078402	0.004811071	0.003272781	0	0.001235458	0.000569127	2.23E-05	0	0	0	0	0	5.96E-05	0	0	0	0	0	0	5.34E-05
k__Bacteria;p__Spirochaetes;c__Spirochaetes;o__Sphaerochaetales;f__Sphaerochaetaceae;g__Sphaerochaeta	0	0	0	0	0	0	0	0	0.000236925	0	0	0	0	0	0	0	0	0	0	0	0	0	0	0	0	0	0	0	0	0
k__Bacteria;p__Spirochaetes;c__Spirochaetes;o__Spirochaetales;f__Spirochaetaceae;g__Treponema	0.002688597	0.002386516	0.004081633	0.001568115	0.000704048	0.0007661	0.001205243	0.000229305	0.004323876	0.006460652	0.000249688	0.009243743	0.000220637	0.000143179	0.002162051	0.00043779	6.70E-05	0	0	0	0	0.001401883	0	0	0	0	0	0.000225256	0.000182737	0.00090778
k__Bacteria;p__Synergistetes;c__Synergistia;o__Synergistales;f__;g__	0	0	0	0	0	0	0	0.00309562	0	0	0	0	0	0	0	0	0	0	0	0	0	0	0	0	0	0	0	0	0	0
k__Bacteria;p__TM7;c__TM7-1;o__;f__;g__	0	0	0	0	0	0	0	0	0	0	0	0	7.35E-05	0	0	0	0	0	0	0	0	0	0	0	0.000115848	0	0	0	0	0
k__Bacteria;p__TM7;c__TM7-3;Other;Other;Other	0	0	0	0.000130676	0	0	0	0	0	0	0	0	0.000330955	0	0	0	0	0	0	0	0	0	0	0	3.86E-05	0	0	0	0	0
k__Bacteria;p__TM7;c__TM7-3;o__CW040;f__F16;g__	0	0	0	6.53E-05	0	0	0	0	0	0	0	5.41E-05	0	0	0	0	0	0	0	0	0	0	0	0	0	0	0	0	0	0
k__Bacteria;p__TM7;c__TM7-3;o__EW055;f__;g__	0	0	0	0	0	0	0	0	0	0	0	0	0	0	0	4.38E-05	0	0	0	0	0	0	0	0	0	0	0	0	0	0
k__Bacteria;p__Tenericutes;Other;Other;Other;Other	7.91E-05	0	0	0	0	0	0	0	0	0	0	0	0	0	0	0	0	6.75E-05	0	0	0	0	0	0	0	0	0	0	0	0
k__Bacteria;p__Tenericutes;c__Mollicutes;o__Acholeplasmatales;f__Acholeplasmataceae;g__Acholeplasma	0	0	0	0	0	0	0	0	0	0	0	0	0	0	0	0	0	0	0	0	0	0	0	0	3.86E-05	0	0	0	0	0
k__Bacteria;p__Tenericutes;c__Mollicutes;o__Anaeroplasmatales;f__Anaeroplasmataceae;g__	0	0	0.000214823	0	0	0	0	0	0	7.78E-05	0	0	0.000367728	0	5.15E-05	0	0	0	0	0	0	0	0	0	0	0	0	9.01E-05	0	0
k__Bacteria;p__Tenericutes;c__Mollicutes;o__Anaeroplasmatales;f__Anaeroplasmataceae;g__Anaeroplasma	0.000237229	0	0	0	0	4.79E-05	0.000150655	0	0.000296156	0.000350276	0	0.000486513	0.000110318	0	0	0	0	0	0	0	4.84E-05	0	0	0	0	0	0	0	0	0
k__Bacteria;p__Tenericutes;c__Mollicutes;o__Mycoplasmatales;f__Mycoplasmataceae;Other	0	0	5.37E-05	0	0	0	5.02E-05	0	0	0	0	0	0	0	0	0	0	0	0	0	0	0	0	0	0	0	0	0	0	0
k__Bacteria;p__Tenericutes;c__Mollicutes;o__Mycoplasmatales;f__Mycoplasmataceae;g__	0	0	0	0	0	4.79E-05	0	0	0	7.78E-05	0	0	0	0	0	0	0	0	0	0	0	0	0	0	0	0	0	0	0	0
k__Bacteria;p__Tenericutes;c__Mollicutes;o__Mycoplasmatales;f__Mycoplasmataceae;g__Mycoplasma	0	0.000994382	0.001503759	0	0.000100578	0	0	0	0	0	0	5.41E-05	0	0	0	0.000700464	2.23E-05	0.027141989	0.008169553	0.003953916	0	0.003232913	0.004591943	0	0.000540624	0	9.97E-05	0	3.05E-05	0
k__Bacteria;p__Tenericutes;c__Mollicutes;o__Mycoplasmatales;f__Mycoplasmataceae;g__Ureaplasma	0	0	0.043823845	0	0.004526025	0.000239406	0.015517501	0.000840786	0.013149322	3.89E-05	0.004893883	0.004540786	0	0	0	0.056168462	8.93E-05	0.000135035	0	3.41E-05	4.84E-05	0.002317398	0.000596356	0	0.000115848	0	0.000149604	0.176104879	0	0.005873872
k__Bacteria;p__Tenericutes;c__Mollicutes;o__RF39;f__;g__	0.000553535	0.002038483	0.000161117	6.53E-05	0.000201157	0.000239406	0.000552403	0.000649698	0.000473849	0.002140578	0.001348315	0.000973026	0.004523057	0.000465333	0.000411819	0.00043779	8.93E-05	0	0	0	0	2.86E-05	0	0	0.000540624	0	0	0.000450511	3.05E-05	0
k__Bacteria;p__Tenericutes;c__RF3;o__ML615J-28;f__;g__	0.000316306	0	0	0	5.03E-05	0	5.02E-05	7.64E-05	0	7.78E-05	0	5.41E-05	0	0	0	0	0	0	0	0	0	0	0	0	0	0	0	4.51E-05	0	5.34E-05
k__Bacteria;p__Verrucomicrobia;c__Opitutae;o__HA64;f__;g__	7.91E-05	0	0	6.53E-05	0	0	5.02E-05	0	0	0	0.002796504	0	0	0	0	0	0	0	0	0	0	0	0	0	0	0	0	0	0	0
k__Bacteria;p__Verrucomicrobia;c__Opitutae;o__[Cerasicoccales];f__[Cerasicoccaceae];g__	0	0	0	6.53E-05	0.000402313	0	0	0	0	0	0	0	0	0	0.000102955	0	0	0	0	0	0	0	0	0	0	0	0	0.000720818	0	0
k__Bacteria;p__Verrucomicrobia;c__Verruco-5;o__WCHB1-41;f__RFP12;g__	7.91E-05	0	0	0	0	0	0	3.82E-05	0	0	0	0	0	0	0	0	0	0	0	0	0	0	0	0	0	0	0	0	0	0
k__Bacteria;p__Verrucomicrobia;c__Verrucomicrobiae;o__Verrucomicrobiales;f__Verrucomicrobiaceae;g__Akkermansia	0	0	0	6.53E-05	0	0	0.000100437	0.000114653	0	0	0	0	0	0	0	0	0	0	0	0	0	0	0	0	7.72E-05	0	0	0	0	5.34E-05
k__Bacteria;p__[Thermi];c__Deinococci;o__Deinococcales;f__Deinococcaceae;g__Deinococcus	0	0	0	0	0	0	0	0	0	0	0	0	0	0	0.000514774	0	0	0	0	0	0	0	0	0	0.00077232	0	0	0	0	0.000320393
